# Supplementary material for: Myricitrin inhibits fibroblast-like synoviocyte-mediated rheumatoid synovial inflammation and joint destruction by targeting AIM2
Source: Front Pharmacol. 2022 Aug 31;13:905376. doi: 10.3389/fphar.2022.905376 (PMC9471193; doi:10.3389/fphar.2022.905376)
Supplement: Supplementary file 1 [file DataSheet2.XLS]

## Sheet: Supplementary table S3
	Supplementary table S3
geneid	gene name	log2FoldChange	lfcSE	stat	Pvalue	Padj
ENSG00000205045	SLFN12L	-6.70035	0.94161	-7.11585	1.11e-12	1.5e-10
ENSG00000163568	AIM2	-6.19639	1.08304	-5.72131	1.06e-08	6.39e-07
ENSG00000154451	GBP5	-6.18585	0.54478	-11.3548	7.02e-30	8.59e-27
ENSG00000161133	USP41	-6.11772	1.66056	-3.68414	0.000229475	0.0026047
ENSG00000152430	BOLL	-6.07816	1.44876	-4.19543	2.72e-05	0.000476988
ENSG00000185467	KPNA7	-5.87386	1.60186	-3.66689	0.000245521	0.00274703
ENSG00000077522	ACTN2	-5.66879	0.542131	-10.4565	1.37e-25	1.03e-22
ENSG00000183347	GBP6	-5.6297	1.43845	-3.91373	9.09e-05	0.00124265
ENSG00000168062	BATF2	-5.57981	0.820399	-6.80134	1.04e-11	1.2e-09
ENSG00000269720	CCDC194	-5.47071	1.23649	-4.42438	9.67e-06	0.000210247
ENSG00000102794	ACOD1	-5.24933	1.87162	-2.8047	0.00503631	0.0274455
ENSG00000186150	UBL4B	-5.19933	1.00405	-5.17838	2.24e-07	8.82e-06
ENSG00000175820	CCDC168	-5.1852	1.36652	-3.79446	0.000147964	0.00184062
ENSG00000169245	CXCL10	-5.13754	0.571191	-8.99443	2.37e-19	8.77e-17
ENSG00000178965	ERICH3	-5.1119	1.14662	-4.45823	8.26e-06	0.000185776
ENSG00000177294	FBXO39	-5.08396	1.03509	-4.91162	9.03e-07	2.88e-05
ENSG00000004468	CD38	-5.07162	0.554583	-9.14493	5.97e-20	2.34e-17
ENSG00000130489	SCO2	-5.06369	0.648689	-7.80603	5.9e-15	1.13e-12
ENSG00000169248	CXCL11	-5.02438	0.590707	-8.5057	1.81e-17	5.35e-15
ENSG00000119922	IFIT2	-4.97497	0.419061	-11.8717	1.66e-32	2.5e-29
ENSG00000103313	MEFV	-4.9584	0.580321	-8.54424	1.29e-17	3.9e-15
ENSG00000171855	IFNB1	-4.90262	0.906503	-5.40828	6.36e-08	3.05e-06
ENSG00000168280	KIF5C	-4.85445	0.728111	-6.66718	2.61e-11	2.79e-09
ENSG00000141434	MEP1B	-4.80165	1.57816	-3.04256	0.00234577	0.0154283
ENSG00000121858	TNFSF10	-4.79519	0.455946	-10.517	7.21e-26	6.12e-23
ENSG00000165935	SMCO2	-4.67313	1.27735	-3.65847	0.000253728	0.00282272
ENSG00000134321	RSAD2	-4.60725	0.382585	-12.0424	2.13e-33	3.79e-30
ENSG00000171860	C3AR1	-4.59739	1.60473	-2.8649	0.00417136	0.0237635
ENSG00000270379	HEATR9	-4.57595	0.90663	-5.04721	4.48e-07	1.6e-05
ENSG00000131203	IDO1	-4.53218	0.54905	-8.25459	1.52e-16	3.88e-14
ENSG00000177409	SAMD9L	-4.52743	0.463272	-9.77274	1.47e-22	7.4e-20
ENSG00000138755	CXCL9	-4.52584	0.69828	-6.48142	9.09e-11	8.81e-09
ENSG00000180616	SSTR2	-4.50101	0.877822	-5.12748	2.94e-07	1.12e-05
ENSG00000120217	CD274	-4.46635	0.518364	-8.61624	6.92e-18	2.22e-15
ENSG00000152689	RASGRP3	-4.4456	0.662095	-6.71444	1.89e-11	2.1e-09
ENSG00000123685	BATF3	-4.4427	0.882895	-5.03197	4.85e-07	1.71e-05
ENSG00000235750	KIAA0040	-4.40402	1.25401	-3.51196	0.000444815	0.00432447
ENSG00000100346	CACNA1I	-4.40174	1.37844	-3.19328	0.00140665	0.0105042
ENSG00000171094	ALK	-4.39445	0.58687	-7.48795	7e-14	1.13e-11
ENSG00000188282	RUFY4	-4.39204	1.41189	-3.11075	0.00186614	0.0130777
ENSG00000181381	DDX60L	-4.39201	0.293681	-14.955	1.44e-50	2.83e-46
ENSG00000107201	DDX58	-4.38522	0.354699	-12.3632	4.13e-35	1.01e-31
ENSG00000197721	CR1L	-4.3467	1.13264	-3.83767	0.000124207	0.00160526
ENSG00000186407	CD300E	-4.32115	1.41027	-3.06405	0.00218363	0.0146523
ENSG00000184979	USP18	-4.31947	0.306309	-14.1017	3.71e-45	3.63e-41
ENSG00000165731	RET	-4.31216	0.789661	-5.46077	4.74e-08	2.39e-06
ENSG00000136492	BRIP1	-4.23664	0.521448	-8.12475	4.48e-16	1.04e-13
ENSG00000170298	LGALS9B	-4.22972	1.53649	-2.75285	0.00590783	0.0308673
ENSG00000186472	PCLO	-4.20343	1.04429	-4.02517	5.69e-05	0.000859515
ENSG00000162654	GBP4	-4.20243	1.18804	-3.53729	0.000404263	0.00401446
ENSG00000132530	XAF1	-4.19609	0.449115	-9.34301	9.36e-21	4.14e-18
ENSG00000117228	GBP1	-4.1798	0.404934	-10.3222	5.6e-25	4.06e-22
ENSG00000172183	ISG20	-4.17753	0.443027	-9.42953	4.12e-21	1.92e-18
ENSG00000196092	PAX5	-4.16099	1.34252	-3.09939	0.00193918	0.013409
ENSG00000137959	IFI44L	-4.14102	0.553255	-7.48484	7.16e-14	1.15e-11
ENSG00000134326	CMPK2	-4.13196	0.301132	-13.7214	7.56e-43	4.93e-39
ENSG00000118946	PCDH17	-4.10931	1.11416	-3.68826	0.000225789	0.00257548
ENSG00000079385	CEACAM1	-4.10796	0.710883	-5.77867	7.53e-09	4.83e-07
ENSG00000275993	CU639417.1	-4.0776	1.05841	-3.85258	0.00011688	0.00152771
ENSG00000183486	MX2	-4.05977	0.571128	-7.10833	1.17e-12	1.57e-10
ENSG00000241106	HLA-DOB	-4.05178	0.624182	-6.49134	8.51e-11	8.37e-09
ENSG00000120337	TNFSF18	-4.01006	0.849789	-4.71889	2.37e-06	6.6e-05
ENSG00000138035	PNPT1	-4.00817	0.366417	-10.9388	7.52e-28	7.75e-25
ENSG00000115267	IFIH1	-3.99751	0.326326	-12.25	1.68e-34	3.65e-31
ENSG00000205413	SAMD9	-3.98804	0.450755	-8.84746	8.95e-19	3.25e-16
ENSG00000137745	MMP13	-3.97034	1.13545	-3.4967	0.00047105	0.00452115
ENSG00000108700	CCL8	-3.94619	0.601975	-6.5554	5.55e-11	5.72e-09
ENSG00000147697	GSDMC	-3.94045	0.857999	-4.59261	4.38e-06	0.000109743
ENSG00000185745	IFIT1	-3.92504	0.389458	-10.0782	6.9e-24	4.5e-21
ENSG00000135114	OASL	-3.9187	0.428268	-9.15011	5.69e-20	2.27e-17
ENSG00000119917	IFIT3	-3.9186	0.320265	-12.2355	2.01e-34	3.93e-31
ENSG00000158869	FCER1G	-3.89379	0.791026	-4.92246	8.55e-07	2.77e-05
ENSG00000187608	ISG15	-3.79806	0.385508	-9.85211	6.71e-23	3.55e-20
ENSG00000138646	HERC5	-3.78277	0.382321	-9.8942	4.41e-23	2.47e-20
ENSG00000183742	MACC1	-3.76927	0.807856	-4.66577	3.07e-06	8.18e-05
ENSG00000157601	MX1	-3.76799	0.315876	-11.9287	8.39e-33	1.37e-29
ENSG00000243649	CFB	-3.72278	0.445917	-8.3486	6.91e-17	1.93e-14
ENSG00000155629	PIK3AP1	-3.72149	0.656554	-5.66822	1.44e-08	8.36e-07
ENSG00000116785	CFHR3	-3.72005	0.556384	-6.68611	2.29e-11	2.48e-09
ENSG00000092853	CLSPN	-3.70499	0.450809	-8.21853	2.06e-16	5.17e-14
ENSG00000102524	TNFSF13B	-3.6917	0.444491	-8.30545	9.94e-17	2.7e-14
ENSG00000137877	SPTBN5	-3.68284	0.731507	-5.0346	4.79e-07	1.69e-05
ENSG00000111331	OAS3	-3.61628	0.359422	-10.0614	8.19e-24	5.17e-21
ENSG00000168961	LGALS9	-3.5877	0.450126	-7.97044	1.58e-15	3.37e-13
ENSG00000079263	SP140	-3.58476	1.00456	-3.56849	0.000359046	0.00365201
ENSG00000133328	HRASLS2	-3.58369	0.897547	-3.99276	6.53e-05	0.000957146
ENSG00000184599	FAM19A3	-3.54324	1.05531	-3.35752	0.00078644	0.00675077
ENSG00000135604	STX11	-3.537	0.730143	-4.84426	1.27e-06	3.88e-05
ENSG00000187513	GJA4	-3.52959	1.19478	-2.95416	0.00313517	0.0192737
ENSG00000089127	OAS1	-3.52494	0.320859	-10.9859	4.47e-28	4.86e-25
ENSG00000168685	IL7R	-3.52338	0.527043	-6.68518	2.31e-11	2.48e-09
ENSG00000205436	EXOC3L4	-3.52239	0.883844	-3.98531	6.74e-05	0.00098092
ENSG00000108688	CCL7	-3.50627	0.548803	-6.38894	1.67e-10	1.54e-08
ENSG00000188676	IDO2	-3.50508	0.96848	-3.61916	0.000295565	0.00316988
ENSG00000109321	AREG	-3.49161	1.03091	-3.38691	0.000706836	0.00621736
ENSG00000137965	IFI44	-3.49056	0.307623	-11.3469	7.69e-30	8.85e-27
ENSG00000173193	PARP14	-3.4835	0.353885	-9.84358	7.31e-23	3.76e-20
ENSG00000198075	SULT1C4	-3.47319	0.850368	-4.08434	4.42e-05	0.00070361
ENSG00000188290	HES4	-3.47307	0.696486	-4.98656	6.15e-07	2.11e-05
ENSG00000110944	IL23A	-3.47179	0.582526	-5.95989	2.52e-09	1.81e-07
ENSG00000138642	HERC6	-3.47005	0.410473	-8.45378	2.82e-17	8.12e-15
ENSG00000023445	BIRC3	-3.46896	0.456687	-7.59592	3.06e-14	5.3e-12
ENSG00000214872	SMTNL1	-3.45325	0.476514	-7.2469	4.26e-13	6.05e-11
ENSG00000184144	CNTN2	-3.4227	1.262	-2.71213	0.00668531	0.033728
ENSG00000164116	GUCY1A3	-3.41364	0.999257	-3.41618	0.000635058	0.00573544
ENSG00000111335	OAS2	-3.36944	0.320609	-10.5095	7.81e-26	6.12e-23
ENSG00000113448	PDE4D	-3.36834	0.669901	-5.02812	4.95e-07	1.74e-05
ENSG00000133106	EPSTI1	-3.35119	0.403982	-8.29539	1.08e-16	2.9e-14
ENSG00000113494	PRLR	-3.35065	0.846154	-3.95985	7.5e-05	0.00106871
ENSG00000158859	ADAMTS4	-3.34824	0.585334	-5.72023	1.06e-08	6.41e-07
ENSG00000164211	STARD4	-3.34664	0.431078	-7.76341	8.27e-15	1.56e-12
ENSG00000103569	AQP9	-3.34237	0.930395	-3.59242	0.000327619	0.00342487
ENSG00000154760	SLFN13	-3.32735	0.356196	-9.34134	9.51e-21	4.14e-18
ENSG00000029559	IBSP	-3.31552	0.672667	-4.92891	8.27e-07	2.7e-05
ENSG00000121966	CXCR4	-3.3145	0.693052	-4.78247	1.73e-06	5.06e-05
ENSG00000144596	GRIP2	-3.31288	0.585067	-5.6624	1.49e-08	8.57e-07
ENSG00000136244	IL6	-3.30569	0.970616	-3.40576	0.0006598	0.00588024
ENSG00000131398	KCNC3	-3.29457	0.847741	-3.88629	0.00010179	0.00136044
ENSG00000232810	TNF	-3.29434	1.19236	-2.76287	0.00572961	0.0301737
ENSG00000136286	MYO1G	-3.2886	1.13766	-2.89067	0.00384427	0.0224222
ENSG00000117226	GBP3	-3.2788	1.07357	-3.0541	0.00225738	0.0150133
ENSG00000214510	SPINK13	-3.26159	0.486849	-6.69939	2.09e-11	2.32e-09
ENSG00000196503	ARL9	-3.22592	0.709263	-4.54828	5.41e-06	0.000132048
ENSG00000091972	CD200	-3.22244	1.18468	-2.72009	0.00652635	0.0332066
ENSG00000089692	LAG3	-3.20928	0.796409	-4.02969	5.59e-05	0.000845089
ENSG00000135899	SP110	-3.19141	0.278019	-11.4791	1.68e-30	2.19e-27
ENSG00000138670	RASGEF1B	-3.18238	0.77933	-4.08349	4.44e-05	0.000704516
ENSG00000198963	RORB	-3.17393	0.942001	-3.36935	0.000753467	0.0065365
ENSG00000092421	SEMA6A	-3.14772	0.767501	-4.10125	4.11e-05	0.0006633
ENSG00000136689	IL1RN	-3.1427	0.670672	-4.68589	2.79e-06	7.51e-05
ENSG00000137571	SLCO5A1	-3.13896	0.885684	-3.54411	0.000393945	0.00393677
ENSG00000179826	MRGPRX3	-3.13099	1.13249	-2.7647	0.00569756	0.0300453
ENSG00000105509	HAS1	-3.12697	0.608608	-5.1379	2.78e-07	1.07e-05
ENSG00000130589	HELZ2	-3.12566	0.244285	-12.7951	1.75e-37	5.7e-34
ENSG00000179165	PXT1	-3.11684	0.718823	-4.33603	1.45e-05	0.000289858
ENSG00000067798	NAV3	-3.10796	0.447098	-6.9514	3.62e-12	4.54e-10
ENSG00000002549	LAP3	-3.10184	0.344277	-9.00974	2.07e-19	7.78e-17
ENSG00000276070	CCL4L2	-3.08275	0.967747	-3.18549	0.0014451	0.0107463
ENSG00000258674	AC011448.1	-3.07246	1.04402	-2.9429	0.00325151	0.0198332
ENSG00000104722	NEFM	-3.05667	0.7491	-4.08045	4.49e-05	0.00071204
ENSG00000188313	PLSCR1	-3.04201	0.236272	-12.875	6.22e-38	2.44e-34
ENSG00000185338	SOCS1	-3.03666	0.442238	-6.86658	6.58e-12	7.85e-10
ENSG00000170454	KRT75	-3.02401	0.596867	-5.06646	4.05e-07	1.47e-05
ENSG00000117501	MROH9	-3.02354	0.718379	-4.20884	2.57e-05	0.00045484
ENSG00000116194	ANGPTL1	-3.01625	0.438952	-6.87149	6.35e-12	7.68e-10
ENSG00000111012	CYP27B1	-3.01559	0.60267	-5.00371	5.62e-07	1.95e-05
ENSG00000091137	SLC26A4	-3.01511	0.796725	-3.78439	0.000154089	0.00189872
ENSG00000128052	KDR	-3.01095	0.846697	-3.55611	0.000376384	0.00379289
ENSG00000101342	TLDC2	-2.98287	0.384403	-7.75975	8.51e-15	1.59e-12
ENSG00000140093	SERPINA10	-2.97266	0.637492	-4.66305	3.12e-06	8.25e-05
ENSG00000065618	COL17A1	-2.97048	1.03147	-2.87986	0.00397855	0.0230201
ENSG00000152503	TRIM36	-2.96651	0.951008	-3.11933	0.00181264	0.0127667
ENSG00000130487	KLHDC7B	-2.96354	0.955215	-3.10249	0.00191901	0.0133148
ENSG00000144452	ABCA12	-2.96094	0.98426	-3.00829	0.00262725	0.0168109
ENSG00000136514	RTP4	-2.95886	0.341802	-8.65663	4.86e-18	1.67e-15
ENSG00000105371	ICAM4	-2.95748	0.858726	-3.44403	0.000573112	0.00529659
ENSG00000204397	CARD16	-2.95482	0.762034	-3.87754	0.000105519	0.00139882
ENSG00000132256	TRIM5	-2.94197	0.343829	-8.5565	1.16e-17	3.62e-15
ENSG00000139618	BRCA2	-2.93965	0.528826	-5.55882	2.72e-08	1.46e-06
ENSG00000096968	JAK2	-2.93698	0.36665	-8.01032	1.14e-15	2.46e-13
ENSG00000173821	RNF213	-2.93174	0.306589	-9.56244	1.15e-21	5.63e-19
ENSG00000171049	FPR2	-2.92008	0.980237	-2.97896	0.00289233	0.0180732
ENSG00000145147	SLIT2	-2.90536	0.424482	-6.84447	7.68e-12	9e-10
ENSG00000127311	HELB	-2.89235	0.488438	-5.92163	3.19e-09	2.24e-07
ENSG00000174808	BTC	-2.88842	0.380059	-7.59992	2.96e-14	5.18e-12
ENSG00000088827	SIGLEC1	-2.88826	0.893802	-3.23143	0.00123173	0.00949057
ENSG00000140105	WARS	-2.88448	0.440767	-6.54422	5.98e-11	6.1e-09
ENSG00000280109	PLAC4	-2.88423	0.891831	-3.23405	0.00122046	0.00942295
ENSG00000115353	TACR1	-2.88358	1.07695	-2.67753	0.00741666	0.0364687
ENSG00000180525	PRR26	-2.8802	1.0243	-2.81187	0.00492537	0.0269683
ENSG00000164342	TLR3	-2.87572	0.439611	-6.5415	6.09e-11	6.18e-09
ENSG00000159314	ARHGAP27	-2.87396	0.510792	-5.62648	1.84e-08	1.04e-06
ENSG00000167207	NOD2	-2.87081	0.650513	-4.41315	1.02e-05	0.000219502
ENSG00000178826	TMEM139	-2.86773	1.01102	-2.83649	0.00456131	0.0254012
ENSG00000204267	TAP2	-2.86712	0.333581	-8.59497	8.33e-18	2.63e-15
ENSG00000187583	PLEKHN1	-2.85607	0.822005	-3.47452	0.000511767	0.00486116
ENSG00000168404	MLKL	-2.84832	0.353208	-8.06414	7.38e-16	1.64e-13
ENSG00000143452	HORMAD1	-2.83014	0.863813	-3.27634	0.00105163	0.00838396
ENSG00000174500	GCSAM	-2.82689	0.890417	-3.17479	0.00149945	0.0110623
ENSG00000254656	RTL1	-2.81923	1.08399	-2.60079	0.00930093	0.0432222
ENSG00000101347	SAMHD1	-2.81262	0.371719	-7.56651	3.83e-14	6.47e-12
ENSG00000137462	TLR2	-2.80656	0.525562	-5.3401	9.29e-08	4.23e-06
ENSG00000130775	THEMIS2	-2.80434	0.58908	-4.76055	1.93e-06	5.54e-05
ENSG00000135333	EPHA7	-2.772	0.876232	-3.16355	0.00155858	0.01137
ENSG00000010030	ETV7	-2.76158	0.269939	-10.2304	1.45e-24	1.01e-21
ENSG00000172650	AGAP5	-2.76035	1.02635	-2.68948	0.00715642	0.0355958
ENSG00000122643	NT5C3A	-2.75703	0.495848	-5.56023	2.69e-08	1.46e-06
ENSG00000167910	CYP7A1	-2.75176	0.598436	-4.59825	4.26e-06	0.000107088
ENSG00000177989	ODF3B	-2.74621	0.401787	-6.83499	8.2e-12	9.56e-10
ENSG00000197646	PDCD1LG2	-2.73099	0.503659	-5.42231	5.88e-08	2.87e-06
ENSG00000073756	PTGS2	-2.71563	0.639047	-4.2495	2.14e-05	0.000395748
ENSG00000101336	HCK	-2.70828	0.741519	-3.65234	0.000259858	0.00287039
ENSG00000173114	LRRN3	-2.70437	0.488918	-5.53133	3.18e-08	1.68e-06
ENSG00000176907	TCIM	-2.70282	0.598569	-4.51547	6.32e-06	0.000150123
ENSG00000259529	AL136295.5	-2.69955	0.597967	-4.51454	6.35e-06	0.000150503
ENSG00000115602	IL1RL1	-2.69111	0.816735	-3.29496	0.000984345	0.00798404
ENSG00000068079	IFI35	-2.68266	0.362872	-7.39285	1.44e-13	2.18e-11
ENSG00000175206	NPPA	-2.67769	0.912264	-2.93521	0.00333321	0.0201495
ENSG00000134716	CYP2J2	-2.66725	0.903936	-2.95071	0.00317049	0.019448
ENSG00000108691	CCL2	-2.66289	0.480907	-5.53722	3.07e-08	1.63e-06
ENSG00000184588	PDE4B	-2.64487	0.565389	-4.67797	2.9e-06	7.75e-05
ENSG00000180914	OXTR	-2.64404	0.91415	-2.89235	0.00382367	0.0223418
ENSG00000258461	AC012651.1	-2.64225	0.631618	-4.1833	2.87e-05	0.000498714
ENSG00000092529	CAPN3	-2.63048	0.526539	-4.99578	5.86e-07	2.02e-05
ENSG00000108771	DHX58	-2.62904	0.250155	-10.5096	7.8e-26	6.12e-23
ENSG00000129467	ADCY4	-2.61882	0.533006	-4.91329	8.96e-07	2.87e-05
ENSG00000189057	FAM111B	-2.61256	0.571637	-4.57031	4.87e-06	0.000120245
ENSG00000203814	HIST2H2BF	-2.6103	0.433668	-6.01912	1.75e-09	1.3e-07
ENSG00000137752	CASP1	-2.60806	0.600084	-4.34615	1.39e-05	0.000279663
ENSG00000140853	NLRC5	-2.60748	0.288988	-9.02277	1.83e-19	7.04e-17
ENSG00000188897	AC099489.1	-2.60358	0.728184	-3.57545	0.00034963	0.00358416
ENSG00000168386	FILIP1L	-2.60266	0.452542	-5.75122	8.86e-09	5.56e-07
ENSG00000213928	IRF9	-2.57363	0.433784	-5.93298	2.97e-09	2.1e-07
ENSG00000109046	WSB1	-2.56513	0.27968	-9.17168	4.66e-20	1.9e-17
ENSG00000141497	ZMYND15	-2.56103	0.485331	-5.27689	1.31e-07	5.7e-06
ENSG00000101745	ANKRD12	-2.56009	0.467865	-5.47186	4.45e-08	2.27e-06
ENSG00000255150	EID3	-2.55845	0.485979	-5.26452	1.41e-07	5.97e-06
ENSG00000185507	IRF7	-2.55589	0.317528	-8.04934	8.32e-16	1.83e-13
ENSG00000000971	CFH	-2.54647	0.402576	-6.32543	2.53e-10	2.25e-08
ENSG00000149968	MMP3	-2.54129	0.66346	-3.83035	0.000127959	0.00164399
ENSG00000183833	MAATS1	-2.54048	0.566868	-4.4816	7.41e-06	0.000171059
ENSG00000105639	JAK3	-2.53708	0.668049	-3.79774	0.000146023	0.00182111
ENSG00000100918	REC8	-2.52882	0.302224	-8.36737	5.89e-17	1.67e-14
ENSG00000162645	GBP2	-2.52777	0.292491	-8.64222	5.51e-18	1.83e-15
ENSG00000157111	TMEM171	-2.52723	0.484742	-5.21356	1.85e-07	7.48e-06
ENSG00000125735	TNFSF14	-2.52423	0.647077	-3.90097	9.58e-05	0.00129823
ENSG00000118503	TNFAIP3	-2.52096	0.646968	-3.89658	9.76e-05	0.00131377
ENSG00000145777	TSLP	-2.5078	0.629857	-3.98154	6.85e-05	0.0009938
ENSG00000231852	CYP21A2	-2.50351	0.945312	-2.64834	0.00808888	0.0389332
ENSG00000206190	ATP10A	-2.50262	0.364409	-6.86763	6.53e-12	7.84e-10
ENSG00000160716	CHRNB2	-2.49671	0.850644	-2.93509	0.00333454	0.0201513
ENSG00000150510	FAM124A	-2.49541	0.338094	-7.38082	1.57e-13	2.35e-11
ENSG00000059378	PARP12	-2.49215	0.251602	-9.90513	3.95e-23	2.28e-20
ENSG00000028277	POU2F2	-2.49148	0.406743	-6.12544	9.04e-10	7.08e-08
ENSG00000136695	IL36RN	-2.48222	0.684285	-3.62747	0.000286214	0.00309617
ENSG00000163638	ADAMTS9	-2.47857	0.560639	-4.42097	9.83e-06	0.000213014
ENSG00000158683	PKD1L1	-2.47048	0.638721	-3.86786	0.000109797	0.00144769
ENSG00000147647	DPYS	-2.47042	0.919243	-2.68745	0.0072	0.0357426
ENSG00000236383	LINC00854	-2.45495	0.465153	-5.27772	1.31e-07	5.69e-06
ENSG00000122641	INHBA	-2.45351	0.63968	-3.83552	0.000125298	0.00161723
ENSG00000093134	VNN3	-2.45346	0.88413	-2.775	0.00552015	0.029323
ENSG00000161960	EIF4A1	-2.44947	0.415213	-5.89932	3.65e-09	2.52e-07
ENSG00000144837	PLA1A	-2.44647	0.740974	-3.3017	0.000961014	0.00782723
ENSG00000187193	MT1X	-2.44371	0.666983	-3.66382	0.00024848	0.00277064
ENSG00000119508	NR4A3	-2.4428	0.49196	-4.96544	6.85e-07	2.33e-05
ENSG00000170581	STAT2	-2.43963	0.246801	-9.88503	4.83e-23	2.63e-20
ENSG00000142224	IL19	-2.43761	0.865495	-2.81643	0.00485605	0.0266708
ENSG00000069493	CLEC2D	-2.43474	0.466356	-5.22077	1.78e-07	7.31e-06
ENSG00000115339	GALNT3	-2.42836	0.708271	-3.42858	0.000606748	0.00552564
ENSG00000175265	GOLGA8A	-2.42538	0.371819	-6.52303	6.89e-11	6.88e-09
ENSG00000162692	VCAM1	-2.42291	0.573255	-4.22659	2.37e-05	0.000426444
ENSG00000177453	NIM1K	-2.40891	0.340875	-7.06684	1.59e-12	2.07e-10
ENSG00000120549	KIAA1217	-2.40774	0.29104	-8.27287	1.31e-16	3.41e-14
ENSG00000137628	DDX60	-2.39963	0.338372	-7.09168	1.32e-12	1.74e-10
ENSG00000104327	CALB1	-2.39806	0.855882	-2.80186	0.00508097	0.0276118
ENSG00000055332	EIF2AK2	-2.39724	0.333478	-7.18862	6.54e-13	8.96e-11
ENSG00000144674	GOLGA4	-2.39173	0.556585	-4.29716	1.73e-05	0.000336051
ENSG00000121797	CCRL2	-2.38828	0.817097	-2.92288	0.00346811	0.020733
ENSG00000163660	CCNL1	-2.38717	0.307109	-7.77302	7.66e-15	1.46e-12
ENSG00000198604	BAZ1A	-2.38516	0.327544	-7.28194	3.29e-13	4.77e-11
ENSG00000128335	APOL2	-2.38459	0.239448	-9.95871	2.31e-23	1.37e-20
ENSG00000135837	CEP350	-2.38002	0.447458	-5.31899	1.04e-07	4.62e-06
ENSG00000159167	STC1	-2.37899	0.625041	-3.80613	0.000141157	0.00177854
ENSG00000205238	SPDYE2	-2.37883	0.926986	-2.5662	0.010282	0.0465591
ENSG00000138778	CENPE	-2.37553	0.50228	-4.72949	2.25e-06	6.3e-05
ENSG00000141314	RHBDL3	-2.36837	0.826158	-2.86673	0.00414741	0.0236753
ENSG00000197536	C5orf56	-2.33643	0.40663	-5.74584	9.15e-09	5.69e-07
ENSG00000146776	ATXN7L1	-2.33498	0.459273	-5.08409	3.69e-07	1.37e-05
ENSG00000082074	FYB1	-2.33377	0.557946	-4.18279	2.88e-05	0.000499391
ENSG00000067066	SP100	-2.33222	0.214307	-10.8826	1.39e-27	1.37e-24
ENSG00000005102	MEOX1	-2.32733	0.847114	-2.74737	0.00600756	0.0312425
ENSG00000156140	ADAMTS3	-2.32342	0.457742	-5.07583	3.86e-07	1.42e-05
ENSG00000115415	STAT1	-2.32099	0.343482	-6.75725	1.41e-11	1.58e-09
ENSG00000198719	DLL1	-2.32007	0.667059	-3.47807	0.000505044	0.0048027
ENSG00000138496	PARP9	-2.31585	0.27942	-8.28805	1.15e-16	3.05e-14
ENSG00000137393	RNF144B	-2.31551	0.474136	-4.88365	1.04e-06	3.27e-05
ENSG00000109063	MYH3	-2.31436	0.438771	-5.27464	1.33e-07	5.75e-06
ENSG00000119698	PPP4R4	-2.31227	0.438595	-5.272	1.35e-07	5.81e-06
ENSG00000117475	BLZF1	-2.30816	0.300981	-7.66878	1.74e-14	3.09e-12
ENSG00000153234	NR4A2	-2.30738	0.442833	-5.21049	1.88e-07	7.56e-06
ENSG00000165323	FAT3	-2.30719	0.764093	-3.01952	0.00253179	0.0164039
ENSG00000188396	TCTEX1D4	-2.30709	0.528245	-4.36745	1.26e-05	0.000258197
ENSG00000112137	PHACTR1	-2.30543	0.503785	-4.57623	4.73e-06	0.000117639
ENSG00000117523	PRRC2C	-2.30517	0.467351	-4.93241	8.12e-07	2.66e-05
ENSG00000196116	TDRD7	-2.3014	0.303483	-7.58328	3.37e-14	5.79e-12
ENSG00000131979	GCH1	-2.29073	0.609717	-3.75704	0.000171936	0.00208409
ENSG00000163121	NEURL3	-2.28943	0.714257	-3.20534	0.00134905	0.0102144
ENSG00000170382	LRRN2	-2.2872	0.7846	-2.91512	0.00355556	0.0211035
ENSG00000114127	XRN1	-2.27695	0.287123	-7.93022	2.19e-15	4.51e-13
ENSG00000114529	C3orf52	-2.27597	0.401765	-5.66494	1.47e-08	8.49e-07
ENSG00000105963	ADAP1	-2.27409	0.517197	-4.39696	1.1e-05	0.000232649
ENSG00000204427	ABHD16A	-2.2739	0.563524	-4.03515	5.46e-05	0.000830159
ENSG00000185015	CA13	-2.26481	0.638675	-3.5461	0.000390971	0.00390971
ENSG00000140511	HAPLN3	-2.26091	0.429948	-5.25858	1.45e-07	6.13e-06
ENSG00000169946	ZFPM2	-2.25778	0.550978	-4.09777	4.17e-05	0.000670583
ENSG00000144285	SCN1A	-2.25529	0.875317	-2.57654	0.00997959	0.0455565
ENSG00000167550	RHEBL1	-2.25199	0.466395	-4.82851	1.38e-06	4.14e-05
ENSG00000135245	HILPDA	-2.24921	0.411512	-5.46571	4.61e-08	2.33e-06
ENSG00000138378	STAT4	-2.24371	0.492573	-4.55508	5.24e-06	0.000128324
ENSG00000196912	ANKRD36B	-2.24328	0.550816	-4.07265	4.65e-05	0.000732985
ENSG00000050344	NFE2L3	-2.24151	0.578886	-3.87211	0.000107898	0.00142889
ENSG00000166801	FAM111A	-2.24087	0.274197	-8.17248	3.02e-16	7.3e-14
ENSG00000047457	CP	-2.23647	0.524845	-4.2612	2.03e-05	0.000380259
ENSG00000271503	CCL5	-2.2324	0.627483	-3.5577	0.000374117	0.00377589
ENSG00000163840	DTX3L	-2.22935	0.291046	-7.65978	1.86e-14	3.29e-12
ENSG00000122257	RBBP6	-2.22577	0.397937	-5.59327	2.23e-08	1.24e-06
ENSG00000025708	TYMP	-2.22231	0.34111	-6.51494	7.27e-11	7.19e-09
ENSG00000164626	KCNK5	-2.21703	0.625004	-3.54722	0.000389324	0.00389722
ENSG00000086730	LAT2	-2.20403	0.720541	-3.05885	0.00222187	0.0148327
ENSG00000013374	NUB1	-2.20139	0.264128	-8.33457	7.78e-17	2.15e-14
ENSG00000106588	PSMA2	-2.19973	0.347932	-6.32229	2.58e-10	2.28e-08
ENSG00000214279	SCART1	-2.19699	0.466414	-4.7104	2.47e-06	6.81e-05
ENSG00000137198	GMPR	-2.19292	0.44325	-4.94737	7.52e-07	2.5e-05
ENSG00000198342	ZNF442	-2.19259	0.501572	-4.37143	1.23e-05	0.000254672
ENSG00000104321	TRPA1	-2.19252	0.415726	-5.27396	1.34e-07	5.76e-06
ENSG00000150337	FCGR1A	-2.18941	0.667721	-3.27893	0.00104201	0.00832076
ENSG00000164136	IL15	-2.18888	0.434348	-5.03947	4.67e-07	1.66e-05
ENSG00000104951	IL4I1	-2.18457	0.56105	-3.89372	9.87e-05	0.00132484
ENSG00000165923	AGBL2	-2.18304	0.527367	-4.1395	3.48e-05	0.000580494
ENSG00000132274	TRIM22	-2.17908	0.251814	-8.65353	4.99e-18	1.69e-15
ENSG00000151726	ACSL1	-2.17815	0.383379	-5.68146	1.34e-08	7.83e-07
ENSG00000127928	GNGT1	-2.17221	0.713707	-3.04356	0.00233795	0.0153889
ENSG00000163694	RBM47	-2.16921	0.512615	-4.23165	2.32e-05	0.00042096
ENSG00000134470	IL15RA	-2.16808	0.510376	-4.248	2.16e-05	0.000397117
ENSG00000215252	GOLGA8B	-2.16432	0.312483	-6.92621	4.32e-12	5.29e-10
ENSG00000105855	ITGB8	-2.15556	0.452236	-4.76645	1.87e-06	5.43e-05
ENSG00000175564	UCP3	-2.15273	0.748955	-2.87431	0.00404907	0.0232768
ENSG00000104320	NBN	-2.15067	0.288629	-7.45135	9.24e-14	1.45e-11
ENSG00000120539	MASTL	-2.1504	0.327463	-6.56685	5.14e-11	5.32e-09
ENSG00000143995	MEIS1	-2.14632	0.489333	-4.38622	1.15e-05	0.000242052
ENSG00000198771	RCSD1	-2.14323	0.798921	-2.68265	0.00730416	0.0361059
ENSG00000105835	NAMPT	-2.14301	0.375307	-5.71002	1.13e-08	6.76e-07
ENSG00000152413	HOMER1	-2.13712	0.324388	-6.58817	4.45e-11	4.64e-09
ENSG00000130812	ANGPTL6	-2.12895	0.275082	-7.73933	9.99e-15	1.85e-12
ENSG00000239713	APOBEC3G	-2.12652	0.314025	-6.77183	1.27e-11	1.45e-09
ENSG00000183785	TUBA8	-2.12248	0.675008	-3.14438	0.00166441	0.0119681
ENSG00000183718	TRIM52	-2.12229	0.359382	-5.90538	3.52e-09	2.43e-07
ENSG00000125347	IRF1	-2.11839	0.506618	-4.18143	2.9e-05	0.000501051
ENSG00000128342	LIF	-2.11737	0.620178	-3.41413	0.00063987	0.00576561
ENSG00000065328	MCM10	-2.1123	0.630029	-3.3527	0.000800281	0.00683064
ENSG00000153012	LGI2	-2.10585	0.725658	-2.90199	0.00370805	0.0218095
ENSG00000147257	GPC3	-2.10486	0.757119	-2.78008	0.00543447	0.0289858
ENSG00000115271	GCA	-2.10374	0.411995	-5.10622	3.29e-07	1.24e-05
ENSG00000135205	CCDC146	-2.10069	0.479345	-4.38241	1.17e-05	0.000245534
ENSG00000261884	AC040162.1	-2.10019	0.486042	-4.321	1.55e-05	0.000307201
ENSG00000078401	EDN1	-2.09951	0.750092	-2.79901	0.00512599	0.0278025
ENSG00000135968	GCC2	-2.09877	0.500822	-4.19065	2.78e-05	0.000485415
ENSG00000119707	RBM25	-2.09515	0.453121	-4.62382	3.77e-06	9.68e-05
ENSG00000166750	SLFN5	-2.09512	0.432124	-4.84844	1.24e-06	3.82e-05
ENSG00000154175	ABI3BP	-2.09504	0.516357	-4.05736	4.96e-05	0.000770027
ENSG00000204642	HLA-F	-2.09373	0.42985	-4.87085	1.11e-06	3.46e-05
ENSG00000148773	MKI67	-2.09325	0.561726	-3.72645	0.000194192	0.00229191
ENSG00000160013	PTGIR	-2.09249	0.510486	-4.09902	4.15e-05	0.000667788
ENSG00000122417	ODF2L	-2.09202	0.455652	-4.59127	4.41e-06	0.000110309
ENSG00000270629	NBPF14	-2.09017	0.388285	-5.38307	7.32e-08	3.45e-06
ENSG00000134198	TSPAN2	-2.08625	0.659953	-3.1612	0.00157119	0.0114152
ENSG00000151364	KCTD14	-2.08624	0.777458	-2.68341	0.00728749	0.036069
ENSG00000169246	NPIPB3	-2.08431	0.452754	-4.60361	4.15e-06	0.000104769
ENSG00000187260	WDR86	-2.08416	0.263781	-7.9011	2.76e-15	5.64e-13
ENSG00000100359	SGSM3	-2.0787	0.694074	-2.99493	0.0027451	0.0174002
ENSG00000114268	PFKFB4	-2.07804	0.368675	-5.63652	1.74e-08	9.88e-07
ENSG00000176697	BDNF	-2.0769	0.422892	-4.91119	9.05e-07	2.88e-05
ENSG00000179044	EXOC3L1	-2.07411	0.501453	-4.1362	3.53e-05	0.000586414
ENSG00000168389	MFSD2A	-2.06629	0.652022	-3.16904	0.00152943	0.011216
ENSG00000068366	ACSL4	-2.0651	0.272977	-7.56511	3.88e-14	6.48e-12
ENSG00000184156	KCNQ3	-2.0611	0.559495	-3.68385	0.000229736	0.00260617
ENSG00000172828	CES3	-2.05975	0.797144	-2.58391	0.00976868	0.0448676
ENSG00000038219	BOD1L1	-2.05898	0.488345	-4.21623	2.48e-05	0.000442966
ENSG00000175518	UBQLNL	-2.05803	0.656788	-3.13347	0.00172751	0.0123141
ENSG00000196739	COL27A1	-2.05705	0.534921	-3.84552	0.000120295	0.00156192
ENSG00000127914	AKAP9	-2.05677	0.597004	-3.44515	0.000570746	0.00528129
ENSG00000184988	TMEM106A	-2.05553	0.432314	-4.75473	1.99e-06	5.67e-05
ENSG00000172159	FRMD3	-2.05328	0.683155	-3.00559	0.0026507	0.0169113
ENSG00000120526	NUDCD1	-2.05274	0.284203	-7.22279	5.09e-13	7.12e-11
ENSG00000152778	IFIT5	-2.05251	0.240044	-8.55055	1.23e-17	3.75e-15
ENSG00000130813	C19orf66	-2.05022	0.241347	-8.4949	1.98e-17	5.79e-15
ENSG00000112972	HMGCS1	-2.04763	0.443937	-4.61244	3.98e-06	0.000100933
ENSG00000054267	ARID4B	-2.03306	0.45345	-4.48355	7.34e-06	0.000170065
ENSG00000152229	PSTPIP2	-2.03016	0.351375	-5.77777	7.57e-09	4.83e-07
ENSG00000141682	PMAIP1	-2.0289	0.426172	-4.76075	1.93e-06	5.54e-05
ENSG00000157214	STEAP2	-2.02815	0.482055	-4.20729	2.58e-05	0.000457127
ENSG00000123609	NMI	-2.02671	0.364422	-5.56144	2.68e-08	1.45e-06
ENSG00000104312	RIPK2	-2.02667	0.435407	-4.65465	3.25e-06	8.53e-05
ENSG00000070961	ATP2B1	-2.02599	0.439174	-4.61318	3.97e-06	0.000100708
ENSG00000123095	BHLHE41	-2.02394	0.489282	-4.13656	3.53e-05	0.000585995
ENSG00000263528	IKBKE	-2.02243	0.288997	-6.99811	2.59e-12	3.32e-10
ENSG00000204138	PHACTR4	-2.01692	0.363437	-5.54958	2.86e-08	1.53e-06
ENSG00000163565	IFI16	-2.01687	0.398913	-5.05593	4.28e-07	1.54e-05
ENSG00000100739	BDKRB1	-2.01624	0.536717	-3.75663	0.00017222	0.00208409
ENSG00000146374	RSPO3	-2.01565	0.618803	-3.25734	0.00112461	0.00885044
ENSG00000091127	PUS7	-2.0142	0.343939	-5.85627	4.73e-09	3.2e-07
ENSG00000149289	ZC3H12C	-2.01086	0.382813	-5.25284	1.5e-07	6.28e-06
ENSG00000163131	CTSS	-2.00579	0.421127	-4.76292	1.91e-06	5.5e-05
ENSG00000185215	TNFAIP2	-2.00507	0.614336	-3.2638	0.00109928	0.00867547
ENSG00000141664	ZCCHC2	-2.00323	0.227225	-8.81606	1.19e-18	4.22e-16
ENSG00000167034	NKX3-1	-2.00117	0.540563	-3.70202	0.000213891	0.00246352
ENSG00000187678	SPRY4	-2.00018	0.749526	-2.6686	0.00761688	0.0372102
ENSG00000054654	SYNE2	-1.99942	0.579135	-3.45243	0.000555563	0.00516766
ENSG00000092295	TGM1	-1.99838	0.61182	-3.26629	0.00108967	0.00861007
ENSG00000174749	FAM241A	-1.99836	0.422395	-4.73102	2.23e-06	6.27e-05
ENSG00000125351	UPF3B	-1.99577	0.441891	-4.51644	6.29e-06	0.00014962
ENSG00000170522	ELOVL6	-1.99484	0.351849	-5.66958	1.43e-08	8.32e-07
ENSG00000188211	NCR3LG1	-1.99389	0.403892	-4.9367	7.95e-07	2.61e-05
ENSG00000196460	RFX8	-1.99271	0.405002	-4.92026	8.64e-07	2.79e-05
ENSG00000155363	MOV10	-1.99242	0.268676	-7.4157	1.21e-13	1.87e-11
ENSG00000132109	TRIM21	-1.991	0.280124	-7.10755	1.18e-12	1.57e-10
ENSG00000156313	RPGR	-1.9908	0.374095	-5.32165	1.03e-07	4.57e-06
ENSG00000138795	LEF1	-1.99	0.698908	-2.84729	0.00440929	0.0247872
ENSG00000106258	CYP3A5	-1.97666	0.770034	-2.56698	0.0102589	0.0464806
ENSG00000221963	APOL6	-1.9731	0.269529	-7.32055	2.47e-13	3.61e-11
ENSG00000124201	ZNFX1	-1.97122	0.240029	-8.21242	2.17e-16	5.37e-14
ENSG00000135976	ANKRD36	-1.96858	0.510265	-3.85795	0.000114343	0.00150157
ENSG00000176641	RNF152	-1.96795	0.570892	-3.44715	0.000566543	0.00524488
ENSG00000197442	MAP3K5	-1.96422	0.454033	-4.32617	1.52e-05	0.000300686
ENSG00000095951	HIVEP1	-1.96052	0.293005	-6.69107	2.22e-11	2.44e-09
ENSG00000144802	NFKBIZ	-1.95893	0.55424	-3.53445	0.000408629	0.00403071
ENSG00000105825	TFPI2	-1.95737	0.63155	-3.09931	0.00193972	0.013409
ENSG00000079156	OSBPL6	-1.95612	0.534869	-3.65719	0.000254998	0.00283524
ENSG00000125430	HS3ST3B1	-1.95577	0.482727	-4.05151	5.09e-05	0.00078507
ENSG00000271383	NBPF19	-1.95566	0.410088	-4.76887	1.85e-06	5.37e-05
ENSG00000166920	C15orf48	-1.95518	0.593481	-3.29443	0.000986224	0.00798936
ENSG00000162687	KCNT2	-1.95498	0.68456	-2.85582	0.00429262	0.0242567
ENSG00000129667	RHBDF2	-1.94598	0.4684	-4.15452	3.26e-05	0.000550694
ENSG00000163463	KRTCAP2	-1.94244	0.372863	-5.20955	1.89e-07	7.58e-06
ENSG00000081041	CXCL2	-1.94106	0.685558	-2.83136	0.00463503	0.0257093
ENSG00000222009	BTBD19	-1.94059	0.262306	-7.39821	1.38e-13	2.11e-11
ENSG00000120262	CCDC170	-1.93726	0.586042	-3.30567	0.000947487	0.007751
ENSG00000229474	PATL2	-1.93334	0.341996	-5.6531	1.58e-08	9e-07
ENSG00000204176	SYT15	-1.9208	0.454111	-4.2298	2.34e-05	0.000422484
ENSG00000104043	ATP8B4	-1.91853	0.493667	-3.88629	0.000101789	0.00136044
ENSG00000125148	MT2A	-1.9146	0.605581	-3.16158	0.00156913	0.011407
ENSG00000160710	ADAR	-1.91377	0.279251	-6.85321	7.22e-12	8.52e-10
ENSG00000124107	SLPI	-1.91349	0.539962	-3.54375	0.000394482	0.00393677
ENSG00000163347	CLDN1	-1.91167	0.679756	-2.81229	0.00491898	0.0269409
ENSG00000103056	SMPD3	-1.90946	0.563896	-3.38619	0.000708694	0.00622532
ENSG00000204531	POU5F1	-1.90841	0.706941	-2.69953	0.00694373	0.0347897
ENSG00000188611	ASAH2	-1.90497	0.552484	-3.448	0.000564752	0.00523325
ENSG00000123200	ZC3H13	-1.90283	0.478196	-3.97918	6.92e-05	0.00100223
ENSG00000166349	RAG1	-1.90193	0.569048	-3.3423	0.00083086	0.00701789
ENSG00000152056	AP1S3	-1.89853	0.493145	-3.84983	0.000118198	0.00154083
ENSG00000173230	GOLGB1	-1.89683	0.555226	-3.41632	0.000634729	0.00573515
ENSG00000146094	DOK3	-1.89647	0.355508	-5.33453	9.58e-08	4.33e-06
ENSG00000168016	TRANK1	-1.89581	0.262383	-7.22534	5e-13	7.04e-11
ENSG00000188820	CALHM6	-1.8868	0.561879	-3.35803	0.00078501	0.00675028
ENSG00000158417	EIF5B	-1.88668	0.483326	-3.90353	9.48e-05	0.00128721
ENSG00000138135	CH25H	-1.87784	0.652655	-2.87724	0.00401171	0.0231315
ENSG00000123560	PLP1	-1.87685	0.634495	-2.95803	0.00309615	0.0190877
ENSG00000184384	MAML2	-1.87626	0.302482	-6.20286	5.54e-10	4.54e-08
ENSG00000105939	ZC3HAV1	-1.8759	0.276944	-6.77355	1.26e-11	1.44e-09
ENSG00000168394	TAP1	-1.86841	0.349234	-5.35003	8.79e-08	4.04e-06
ENSG00000172936	MYD88	-1.8683	0.282815	-6.60606	3.95e-11	4.15e-09
ENSG00000178852	EFCAB13	-1.86535	0.421613	-4.42432	9.67e-06	0.000210247
ENSG00000164093	PITX2	-1.8592	0.521427	-3.56559	0.00036304	0.00367962
ENSG00000136051	WASHC4	-1.85899	0.308603	-6.0239	1.7e-09	1.27e-07
ENSG00000038427	VCAN	-1.85681	0.439855	-4.22142	2.43e-05	0.000434495
ENSG00000144959	NCEH1	-1.8542	0.45833	-4.04556	5.22e-05	0.000799729
ENSG00000100336	APOL4	-1.85276	0.607101	-3.05182	0.00227456	0.0150722
ENSG00000110446	SLC15A3	-1.84843	0.334862	-5.51998	3.39e-08	1.77e-06
ENSG00000128284	APOL3	-1.84706	0.317959	-5.80911	6.28e-09	4.09e-07
ENSG00000182261	NLRP10	-1.84204	0.660713	-2.78796	0.00530418	0.0284459
ENSG00000134627	PIWIL4	-1.84123	0.374	-4.92308	8.52e-07	2.77e-05
ENSG00000231672	DIRC3	-1.84079	0.488757	-3.76626	0.00016571	0.00202281
ENSG00000106829	TLE4	-1.83555	0.22231	-8.25673	1.5e-16	3.86e-14
ENSG00000172123	SLFN12	-1.8352	0.412684	-4.447	8.71e-06	0.000194346
ENSG00000117594	HSD11B1	-1.83469	0.523852	-3.5023	0.000461263	0.00444903
ENSG00000130303	BST2	-1.83372	0.343793	-5.33379	9.62e-08	4.33e-06
ENSG00000188818	ZDHHC11	-1.83184	0.681188	-2.68918	0.00716273	0.0356135
ENSG00000108021	FAM208B	-1.82989	0.308665	-5.9284	3.06e-09	2.15e-07
ENSG00000117479	SLC19A2	-1.82749	0.585781	-3.11976	0.00181001	0.0127666
ENSG00000170542	SERPINB9	-1.82618	0.350653	-5.20795	1.91e-07	7.63e-06
ENSG00000196074	SYCP2	-1.8249	0.641388	-2.84523	0.00443795	0.024884
ENSG00000255423	EBLN2	-1.82336	0.492374	-3.7032	0.000212898	0.00245699
ENSG00000057657	PRDM1	-1.82288	0.422048	-4.31913	1.57e-05	0.000309503
ENSG00000128578	STRIP2	-1.81855	0.542334	-3.3532	0.000798843	0.00682134
ENSG00000115159	GPD2	-1.81419	0.281391	-6.4472	1.14e-10	1.08e-08
ENSG00000147036	LANCL3	-1.81257	0.688177	-2.63388	0.00844165	0.0402747
ENSG00000163661	PTX3	-1.80815	0.65486	-2.76112	0.00576039	0.0302963
ENSG00000151883	PARP8	-1.80788	0.30651	-5.89829	3.67e-09	2.52e-07
ENSG00000196247	ZNF107	-1.80282	0.456686	-3.94761	7.89e-05	0.00111353
ENSG00000107290	SETX	-1.7976	0.329019	-5.46351	4.67e-08	2.36e-06
ENSG00000030419	IKZF2	-1.78945	0.403068	-4.43957	9.01e-06	0.000199544
ENSG00000136147	PHF11	-1.78702	0.277142	-6.44802	1.13e-10	1.08e-08
ENSG00000165359	INTS6L	-1.78491	0.310584	-5.74694	9.09e-09	5.68e-07
ENSG00000086061	DNAJA1	-1.78244	0.231913	-7.68582	1.52e-14	2.73e-12
ENSG00000134548	SPX	-1.78208	0.661844	-2.69259	0.00708989	0.0353322
ENSG00000011590	ZBTB32	-1.78195	0.658043	-2.70796	0.00676988	0.0340886
ENSG00000102081	FMR1	-1.78064	0.286788	-6.2089	5.34e-10	4.39e-08
ENSG00000163874	ZC3H12A	-1.78028	0.543941	-3.27293	0.00106438	0.00846162
ENSG00000153914	SREK1	-1.77794	0.456103	-3.89811	9.69e-05	0.00130767
ENSG00000136824	SMC2	-1.77731	0.465187	-3.82064	0.000133107	0.00169898
ENSG00000187764	SEMA4D	-1.77608	0.410263	-4.32911	1.5e-05	0.000297904
ENSG00000134532	SOX5	-1.77144	0.62299	-2.84344	0.00446294	0.0250098
ENSG00000145016	RUBCN	-1.77039	0.288178	-6.14339	8.08e-10	6.38e-08
ENSG00000180801	ARSJ	-1.76856	0.295614	-5.98269	2.19e-09	1.59e-07
ENSG00000038210	PI4K2B	-1.76779	0.487615	-3.62538	0.000288538	0.00311271
ENSG00000173145	NOC3L	-1.76335	0.255471	-6.90232	5.12e-12	6.22e-10
ENSG00000128394	APOBEC3F	-1.76236	0.298345	-5.90713	3.48e-09	2.42e-07
ENSG00000105894	PTN	-1.76114	0.401759	-4.38358	1.17e-05	0.000244473
ENSG00000197969	VPS13A	-1.75668	0.396947	-4.42546	9.62e-06	0.000209637
ENSG00000003402	CFLAR	-1.75626	0.314339	-5.58715	2.31e-08	1.28e-06
ENSG00000143390	RFX5	-1.75584	0.22489	-7.80757	5.83e-15	1.13e-12
ENSG00000116977	LGALS8	-1.75063	0.28299	-6.18617	6.16e-10	5.01e-08
ENSG00000126653	NSRP1	-1.74863	0.478718	-3.65274	0.000259457	0.00287039
ENSG00000143333	RGS16	-1.74612	0.405417	-4.30696	1.66e-05	0.000323424
ENSG00000172716	SLFN11	-1.74533	0.316481	-5.5148	3.49e-08	1.81e-06
ENSG00000243716	NPIPB5	-1.74251	0.290471	-5.99892	1.99e-09	1.45e-07
ENSG00000172432	GTPBP2	-1.73508	0.218577	-7.93808	2.05e-15	4.28e-13
ENSG00000271425	NBPF10	-1.73112	0.355135	-4.87454	1.09e-06	3.41e-05
ENSG00000111912	NCOA7	-1.73096	0.319733	-5.41377	6.17e-08	2.97e-06
ENSG00000130224	LRCH2	-1.73081	0.469682	-3.68506	0.000228649	0.00259834
ENSG00000075826	SEC31B	-1.72856	0.348152	-4.96496	6.87e-07	2.33e-05
ENSG00000223401	BCL6-AS1	-1.72721	0.54487	-3.16995	0.00152463	0.0111974
ENSG00000185404	SP140L	-1.72583	0.214605	-8.04191	8.85e-16	1.92e-13
ENSG00000241489	AC244197.3	-1.72393	0.583327	-2.95533	0.00312332	0.0192189
ENSG00000127124	HIVEP3	-1.7239	0.4042	-4.26497	2e-05	0.000375245
ENSG00000116690	PRG4	-1.72014	0.476453	-3.61029	0.000305849	0.00324582
ENSG00000072121	ZFYVE26	-1.7185	0.316444	-5.43066	5.61e-08	2.78e-06
ENSG00000145555	MYO10	-1.71787	0.28539	-6.01936	1.75e-09	1.3e-07
ENSG00000116001	TIA1	-1.71726	0.309764	-5.54377	2.96e-08	1.58e-06
ENSG00000102890	ELMO3	-1.71679	0.485525	-3.53594	0.000406323	0.00402228
ENSG00000244694	PTCHD4	-1.71667	0.601012	-2.8563	0.00428612	0.0242339
ENSG00000169203	NPIPB12	-1.71452	0.650475	-2.6358	0.00839384	0.0401151
ENSG00000197415	VEPH1	-1.71286	0.628022	-2.72739	0.00638378	0.0326612
ENSG00000139318	DUSP6	-1.70639	0.556137	-3.0683	0.00215282	0.0145072
ENSG00000100342	APOL1	-1.70402	0.217705	-7.82718	4.99e-15	9.87e-13
ENSG00000033178	UBA6	-1.70399	0.32892	-5.18056	2.21e-07	8.73e-06
ENSG00000157657	ZNF618	-1.70328	0.216465	-7.86858	3.59e-15	7.17e-13
ENSG00000170525	PFKFB3	-1.70262	0.565454	-3.01107	0.00260333	0.016707
ENSG00000132424	PNISR	-1.70195	0.390629	-4.35694	1.32e-05	0.000269012
ENSG00000135655	USP15	-1.70182	0.386228	-4.40624	1.05e-05	0.000224824
ENSG00000213782	DDX47	-1.7014	0.525125	-3.23998	0.00119537	0.00928047
ENSG00000100911	PSME2	-1.69973	0.269656	-6.30333	2.91e-10	2.56e-08
ENSG00000047410	TPR	-1.69876	0.497397	-3.41531	0.000637101	0.0057433
ENSG00000125676	THOC2	-1.69854	0.459844	-3.69372	0.000220994	0.00252897
ENSG00000170345	FOS	-1.6973	0.592551	-2.8644	0.00417801	0.0237785
ENSG00000058866	DGKG	-1.69543	0.390942	-4.33678	1.45e-05	0.00028917
ENSG00000176928	GCNT4	-1.69513	0.494987	-3.4246	0.000615707	0.00559162
ENSG00000272886	DCP1A	-1.69293	0.22656	-7.47232	7.88e-14	1.24e-11
ENSG00000128203	ASPHD2	-1.69042	0.439022	-3.85042	0.000117917	0.00153922
ENSG00000139304	PTPRQ	-1.68646	0.647008	-2.60655	0.00914585	0.0427899
ENSG00000129221	AIPL1	-1.68554	0.649439	-2.59539	0.00944849	0.0437563
ENSG00000091428	RAPGEF4	-1.68264	0.583066	-2.88584	0.00390365	0.0227143
ENSG00000162892	IL24	-1.67944	0.577491	-2.90817	0.00363552	0.0214861
ENSG00000135378	PRRG4	-1.67757	0.420675	-3.9878	6.67e-05	0.000973014
ENSG00000080200	CRYBG3	-1.67576	0.382905	-4.37645	1.21e-05	0.000250753
ENSG00000117360	PRPF3	-1.67142	0.263881	-6.33398	2.39e-10	2.15e-08
ENSG00000062598	ELMO2	-1.66862	0.259506	-6.42997	1.28e-10	1.19e-08
ENSG00000123983	ACSL3	-1.66847	0.41594	-4.01132	6.04e-05	0.000901791
ENSG00000103196	CRISPLD2	-1.66636	0.51935	-3.20855	0.00133407	0.0101323
ENSG00000165195	PIGA	-1.66176	0.364191	-4.56288	5.05e-06	0.000124267
ENSG00000056558	TRAF1	-1.66136	0.553614	-3.00094	0.00269149	0.0171268
ENSG00000134259	NGF	-1.66003	0.450017	-3.68881	0.000225301	0.00257224
ENSG00000105792	CFAP69	-1.65659	0.410343	-4.03708	5.41e-05	0.000825311
ENSG00000185947	ZNF267	-1.65524	0.31099	-5.32249	1.02e-07	4.55e-06
ENSG00000197016	ZNF470	-1.64883	0.305025	-5.40556	6.46e-08	3.09e-06
ENSG00000074660	SCARF1	-1.64745	0.417688	-3.94421	8.01e-05	0.0011278
ENSG00000144655	CSRNP1	-1.64713	0.46854	-3.51544	0.000439022	0.00427239
ENSG00000162772	ATF3	-1.64624	0.41982	-3.9213	8.81e-05	0.00121079
ENSG00000163644	PPM1K	-1.64429	0.26745	-6.14805	7.84e-10	6.22e-08
ENSG00000163545	NUAK2	-1.64348	0.550351	-2.98623	0.00282436	0.0177645
ENSG00000091656	ZFHX4	-1.64288	0.408313	-4.02358	5.73e-05	0.000862672
ENSG00000101596	SMCHD1	-1.6409	0.257192	-6.38006	1.77e-10	1.63e-08
ENSG00000108848	LUC7L3	-1.64081	0.474019	-3.46149	0.000537187	0.00504224
ENSG00000188157	AGRN	-1.64042	0.489444	-3.35161	0.000803433	0.00684859
ENSG00000168811	IL12A	-1.63945	0.403358	-4.06451	4.81e-05	0.000752743
ENSG00000104093	DMXL2	-1.63862	0.314429	-5.21143	1.87e-07	7.55e-06
ENSG00000204248	COL11A2	-1.6382	0.49207	-3.3292	0.000870945	0.00730013
ENSG00000177842	ZNF620	-1.63729	0.613999	-2.6666	0.00766238	0.0373858
ENSG00000196814	MVB12B	-1.63719	0.295709	-5.53648	3.09e-08	1.63e-06
ENSG00000197329	PELI1	-1.6371	0.539757	-3.03304	0.00242102	0.0158496
ENSG00000065060	UHRF1BP1	-1.63381	0.354765	-4.60532	4.12e-06	0.000104047
ENSG00000138398	PPIG	-1.63329	0.492682	-3.31509	0.000916125	0.00756547
ENSG00000064042	LIMCH1	-1.63198	0.492419	-3.31422	0.000918982	0.00757947
ENSG00000115355	CCDC88A	-1.62856	0.497048	-3.27647	0.00105112	0.00838324
ENSG00000134917	ADAMTS8	-1.62836	0.626415	-2.59948	0.00933642	0.0433295
ENSG00000173626	TRAPPC3L	-1.62616	0.449067	-3.62119	0.00029325	0.00315139
ENSG00000095564	BTAF1	-1.62369	0.225398	-7.20366	5.86e-13	8.08e-11
ENSG00000152952	PLOD2	-1.62299	0.318948	-5.08857	3.61e-07	1.35e-05
ENSG00000112343	TRIM38	-1.62152	0.260178	-6.23234	4.6e-10	3.86e-08
ENSG00000123358	NR4A1	-1.62077	0.44755	-3.62144	0.000292971	0.00315012
ENSG00000164430	CGAS	-1.61905	0.319206	-5.07211	3.93e-07	1.44e-05
ENSG00000151914	DST	-1.61835	0.585159	-2.76566	0.00568084	0.0299733
ENSG00000130066	SAT1	-1.61831	0.3752	-4.3132	1.61e-05	0.000316004
ENSG00000003400	CASP10	-1.61776	0.431651	-3.74784	0.000178361	0.00214121
ENSG00000010818	HIVEP2	-1.61727	0.37265	-4.33991	1.43e-05	0.000285662
ENSG00000099194	SCD	-1.61444	0.435179	-3.70984	0.000207393	0.00240566
ENSG00000127328	RAB3IP	-1.61395	0.464777	-3.47253	0.000515582	0.00487647
ENSG00000186480	INSIG1	-1.61223	0.403171	-3.99888	6.36e-05	0.000942056
ENSG00000144642	RBMS3	-1.61059	0.406714	-3.96001	7.49e-05	0.00106871
ENSG00000112739	PRPF4B	-1.60964	0.448642	-3.58781	0.000333465	0.00346195
ENSG00000116754	SRSF11	-1.60835	0.367608	-4.37518	1.21e-05	0.00025139
ENSG00000083223	ZCCHC6	-1.60755	0.313304	-5.13097	2.88e-07	1.1e-05
ENSG00000119630	PGF	-1.60574	0.623984	-2.57337	0.0100715	0.0458603
ENSG00000159208	CIART	-1.60481	0.35294	-4.54698	5.44e-06	0.000132695
ENSG00000146409	SLC18B1	-1.60422	0.478312	-3.35391	0.000796779	0.00681561
ENSG00000185885	IFITM1	-1.6015	0.512302	-3.12609	0.0017715	0.0125492
ENSG00000116711	PLA2G4A	-1.60128	0.517903	-3.09184	0.00198918	0.0136496
ENSG00000115604	IL18R1	-1.59839	0.617994	-2.58642	0.00969775	0.0446256
ENSG00000175354	PTPN2	-1.59828	0.276069	-5.78941	7.06e-09	4.56e-07
ENSG00000100583	SAMD15	-1.5968	0.476184	-3.35333	0.000798455	0.00682101
ENSG00000114251	WNT5A	-1.59301	0.581328	-2.74029	0.00613848	0.0317295
ENSG00000196954	CASP4	-1.59028	0.260268	-6.11015	9.95e-10	7.73e-08
ENSG00000204516	MICB	-1.58942	0.306372	-5.18787	2.13e-07	8.43e-06
ENSG00000114270	COL7A1	-1.58926	0.400309	-3.97007	7.19e-05	0.0010314
ENSG00000159399	HK2	-1.58769	0.294268	-5.39539	6.84e-08	3.25e-06
ENSG00000118257	NRP2	-1.58673	0.344471	-4.60628	4.1e-06	0.000103702
ENSG00000135164	DMTF1	-1.57983	0.297906	-5.30311	1.14e-07	5.01e-06
ENSG00000142961	MOB3C	-1.57698	0.302006	-5.22168	1.77e-07	7.29e-06
ENSG00000161265	U2AF1L4	-1.57576	0.515844	-3.05473	0.00225266	0.0149871
ENSG00000106785	TRIM14	-1.57552	0.480484	-3.27903	0.00104166	0.00832076
ENSG00000160326	SLC2A6	-1.5745	0.480119	-3.27941	0.00104026	0.00831533
ENSG00000139350	NEDD1	-1.57448	0.301071	-5.2296	1.7e-07	7.03e-06
ENSG00000049192	ADAMTS6	-1.5718	0.387377	-4.05754	4.96e-05	0.000770027
ENSG00000277758	FO681492.1	-1.57106	0.571469	-2.74917	0.00597471	0.0311378
ENSG00000170379	TCAF2	-1.56879	0.406282	-3.86132	0.000112774	0.00148295
ENSG00000165259	HDX	-1.56818	0.288948	-5.42721	5.72e-08	2.82e-06
ENSG00000166016	ABTB2	-1.56783	0.600845	-2.60937	0.0090708	0.0425201
ENSG00000197249	SERPINA1	-1.5672	0.523057	-2.99623	0.00273339	0.017354
ENSG00000075213	SEMA3A	-1.56706	0.560869	-2.79398	0.00520643	0.0280942
ENSG00000080493	SLC4A4	-1.56528	0.472098	-3.31559	0.000914501	0.00755525
ENSG00000118412	CASP8AP2	-1.56524	0.453653	-3.45031	0.000559948	0.00520103
ENSG00000184995	IFNE	-1.56514	0.569609	-2.74774	0.00600073	0.0312154
ENSG00000157106	SMG1	-1.56158	0.341481	-4.57297	4.81e-06	0.000119179
ENSG00000104067	TJP1	-1.5611	0.323168	-4.83063	1.36e-06	4.11e-05
ENSG00000164708	PGAM2	-1.56042	0.366584	-4.25665	2.08e-05	0.000386597
ENSG00000112763	BTN2A1	-1.55873	0.260618	-5.98089	2.22e-09	1.6e-07
ENSG00000100596	SPTLC2	-1.55775	0.300542	-5.18312	2.18e-07	8.63e-06
ENSG00000205129	C4orf47	-1.55442	0.544682	-2.85381	0.00431977	0.024382
ENSG00000165997	ARL5B	-1.55343	0.240518	-6.45871	1.06e-10	1.02e-08
ENSG00000088756	ARHGAP28	-1.54954	0.446294	-3.47201	0.000516577	0.00488155
ENSG00000198900	TOP1	-1.5478	0.314459	-4.9221	8.56e-07	2.77e-05
ENSG00000135905	DOCK10	-1.54719	0.31121	-4.97152	6.64e-07	2.27e-05
ENSG00000152582	SPEF2	-1.54699	0.315667	-4.90071	9.55e-07	3.02e-05
ENSG00000152154	TMEM178A	-1.54394	0.521678	-2.95957	0.00308067	0.0190162
ENSG00000152749	GPR180	-1.54294	0.268564	-5.74515	9.18e-09	5.69e-07
ENSG00000250067	YJEFN3	-1.54004	0.377068	-4.08426	4.42e-05	0.00070361
ENSG00000117461	PIK3R3	-1.53895	0.342661	-4.49116	7.08e-06	0.000164921
ENSG00000073331	ALPK1	-1.53885	0.360763	-4.26553	1.99e-05	0.000374738
ENSG00000175471	MCTP1	-1.53637	0.42015	-3.65671	0.00025547	0.00283726
ENSG00000068400	GRIPAP1	-1.53575	0.203859	-7.53339	4.94e-14	8.13e-12
ENSG00000178623	GPR35	-1.53567	0.503751	-3.04846	0.00230016	0.0152049
ENSG00000188766	SPRED3	-1.53533	0.395488	-3.88211	0.000103555	0.00137745
ENSG00000164548	TRA2A	-1.53165	0.245863	-6.22969	4.67e-10	3.89e-08
ENSG00000099365	STX1B	-1.53137	0.542458	-2.82302	0.00475741	0.0262247
ENSG00000163872	YEATS2	-1.53104	0.236056	-6.4859	8.82e-11	8.59e-09
ENSG00000244731	C4A	-1.52951	0.459926	-3.32557	0.000882387	0.00734884
ENSG00000183091	NEB	-1.52797	0.521723	-2.92869	0.00340395	0.020476
ENSG00000205085	FAM71F2	-1.52785	0.414625	-3.6849	0.000228793	0.00259848
ENSG00000135407	AVIL	-1.52336	0.384828	-3.95855	7.54e-05	0.001073
ENSG00000152495	CAMK4	-1.52329	0.540178	-2.81998	0.00480263	0.0264367
ENSG00000183889	AC138969.1	-1.5217	0.357296	-4.25894	2.05e-05	0.000383385
ENSG00000196632	WNK3	-1.51988	0.502267	-3.02603	0.00247788	0.0161454
ENSG00000026036	RTEL1-TNFRSF6B	-1.51869	0.479018	-3.17043	0.00152214	0.0111833
ENSG00000157827	FMNL2	-1.51864	0.327831	-4.63239	3.61e-06	9.39e-05
ENSG00000117724	CENPF	-1.51786	0.480824	-3.1568	0.00159512	0.011559
ENSG00000101825	MXRA5	-1.51535	0.578191	-2.62085	0.00877102	0.0414522
ENSG00000050730	TNIP3	-1.51461	0.509396	-2.97334	0.00294575	0.0183349
ENSG00000135363	LMO2	-1.51263	0.478433	-3.16163	0.00156889	0.011407
ENSG00000092820	EZR	-1.51177	0.335734	-4.50288	6.7e-06	0.000157386
ENSG00000151470	C4orf33	-1.50745	0.306437	-4.9193	8.69e-07	2.79e-05
ENSG00000130649	CYP2E1	-1.50224	0.525416	-2.85914	0.00424786	0.0240802
ENSG00000143847	PPFIA4	-1.49925	0.342744	-4.37425	1.22e-05	0.0002522
ENSG00000138685	FGF2	-1.49789	0.431185	-3.47389	0.000512974	0.00486629
ENSG00000164164	OTUD4	-1.49767	0.284375	-5.26652	1.39e-07	5.93e-06
ENSG00000127603	MACF1	-1.49674	0.380716	-3.93138	8.45e-05	0.00117451
ENSG00000185722	ANKFY1	-1.49639	0.20994	-7.12771	1.02e-12	1.39e-10
ENSG00000163635	ATXN7	-1.49595	0.182266	-8.20752	2.26e-16	5.53e-14
ENSG00000125730	C3	-1.49585	0.276292	-5.41403	6.16e-08	2.97e-06
ENSG00000149633	KIAA1755	-1.49453	0.318812	-4.68781	2.76e-06	7.46e-05
ENSG00000225697	SLC26A6	-1.49433	0.239274	-6.24529	4.23e-10	3.59e-08
ENSG00000198157	HMGN5	-1.49367	0.408467	-3.65677	0.000255415	0.00283726
ENSG00000147454	SLC25A37	-1.49208	0.322147	-4.63166	3.63e-06	9.41e-05
ENSG00000204147	ASAH2B	-1.4919	0.458415	-3.25447	0.00113605	0.00893332
ENSG00000138821	SLC39A8	-1.49132	0.578687	-2.57708	0.00996381	0.0455059
ENSG00000164190	NIPBL	-1.49113	0.520644	-2.86401	0.00418309	0.0237957
ENSG00000100902	PSMA6	-1.49033	0.41928	-3.5545	0.000378695	0.00381226
ENSG00000076108	BAZ2A	-1.48831	0.162128	-9.17985	4.32e-20	1.8e-17
ENSG00000101104	PABPC1L	-1.48554	0.362076	-4.10285	4.08e-05	0.000659813
ENSG00000116663	FBXO6	-1.48494	0.295665	-5.02236	5.1e-07	1.78e-05
ENSG00000167377	ZNF23	-1.48392	0.522105	-2.84218	0.00448061	0.0250873
ENSG00000130810	PPAN	-1.48345	0.406106	-3.65287	0.000259323	0.00287039
ENSG00000123636	BAZ2B	-1.48228	0.472132	-3.13954	0.00169211	0.0121272
ENSG00000253309	SERPINE3	-1.48122	0.43931	-3.37171	0.000747041	0.00649226
ENSG00000047634	SCML1	-1.48016	0.300884	-4.91937	8.68e-07	2.79e-05
ENSG00000112379	ARFGEF3	-1.47973	0.53831	-2.74885	0.00598052	0.0311598
ENSG00000165046	LETM2	-1.47909	0.301383	-4.90766	9.22e-07	2.92e-05
ENSG00000100941	PNN	-1.47624	0.480156	-3.0745	0.00210857	0.0142758
ENSG00000185864	NPIPB4	-1.47544	0.517113	-2.85323	0.00432777	0.0244201
ENSG00000151461	UPF2	-1.47496	0.514675	-2.86581	0.00415942	0.02373
ENSG00000168769	TET2	-1.47481	0.417137	-3.53554	0.000406937	0.00402416
ENSG00000174720	LARP7	-1.4748	0.375851	-3.92389	8.71e-05	0.00119972
ENSG00000196371	FUT4	-1.47359	0.315019	-4.67779	2.9e-06	7.75e-05
ENSG00000264343	NOTCH2NL	-1.47307	0.541173	-2.72199	0.0064891	0.0330704
ENSG00000170917	NUDT6	-1.47151	0.40119	-3.66786	0.000244586	0.00274127
ENSG00000153823	PID1	-1.47074	0.39552	-3.71849	0.000200414	0.00234138
ENSG00000041357	PSMA4	-1.47038	0.285318	-5.15347	2.56e-07	9.95e-06
ENSG00000029153	ARNTL2	-1.46956	0.349259	-4.20766	2.58e-05	0.000456792
ENSG00000137842	TMEM62	-1.46913	0.289516	-5.07442	3.89e-07	1.43e-05
ENSG00000186088	GSAP	-1.46633	0.382878	-3.82976	0.000128267	0.00164686
ENSG00000180628	PCGF5	-1.46564	0.274093	-5.34723	8.93e-08	4.1e-06
ENSG00000139180	NDUFA9	-1.465	0.274911	-5.32902	9.87e-08	4.42e-06
ENSG00000156587	UBE2L6	-1.46489	0.265702	-5.51328	3.52e-08	1.82e-06
ENSG00000134070	IRAK2	-1.46483	0.428443	-3.41896	0.000628601	0.00569551
ENSG00000140464	PML	-1.46461	0.258701	-5.6614	1.5e-08	8.6e-07
ENSG00000166004	CEP295	-1.46448	0.456836	-3.2057	0.00134733	0.0102093
ENSG00000240065	PSMB9	-1.46425	0.305768	-4.78874	1.68e-06	4.95e-05
ENSG00000139537	CCDC65	-1.46333	0.447521	-3.26986	0.00107602	0.00853324
ENSG00000182463	TSHZ2	-1.45958	0.477406	-3.05732	0.00223329	0.0148856
ENSG00000178607	ERN1	-1.45584	0.432256	-3.36801	0.000757138	0.00654804
ENSG00000146006	LRRTM2	-1.4539	0.454152	-3.20135	0.00136783	0.010315
ENSG00000080608	PUM3	-1.45294	0.334712	-4.34087	1.42e-05	0.000284708
ENSG00000175592	FOSL1	-1.45209	0.526396	-2.75855	0.00580579	0.0304602
ENSG00000137573	SULF1	-1.45071	0.277466	-5.22843	1.71e-07	7.06e-06
ENSG00000152818	UTRN	-1.4494	0.407905	-3.55328	0.000380466	0.0038236
ENSG00000214226	C17orf67	-1.44774	0.374141	-3.8695	0.000109059	0.00144087
ENSG00000181649	PHLDA2	-1.44763	0.480318	-3.01391	0.00257906	0.0166221
ENSG00000128512	DOCK4	-1.44493	0.376896	-3.83377	0.000126194	0.00162451
ENSG00000179397	CATSPERE	-1.4441	0.510035	-2.83138	0.00463472	0.0257093
ENSG00000106346	USP42	-1.44373	0.21059	-6.85566	7.1e-12	8.42e-10
ENSG00000158470	B4GALT5	-1.44223	0.322153	-4.47684	7.58e-06	0.000173686
ENSG00000159905	ZNF221	-1.44175	0.558765	-2.58024	0.00987323	0.0451783
ENSG00000172817	CYP7B1	-1.44146	0.475245	-3.03308	0.00242068	0.0158496
ENSG00000136696	IL36B	-1.44051	0.494242	-2.9146	0.0035615	0.0211188
ENSG00000136141	LRCH1	-1.44038	0.346274	-4.15965	3.19e-05	0.00054034
ENSG00000240053	LY6G5B	-1.44032	0.563221	-2.55729	0.0105492	0.0473965
ENSG00000158023	WDR66	-1.43943	0.366659	-3.9258	8.64e-05	0.00119691
ENSG00000124226	RNF114	-1.43876	0.276913	-5.1957	2.04e-07	8.1e-06
ENSG00000170092	SPDYE5	-1.43872	0.537749	-2.67546	0.00746275	0.0366493
ENSG00000159110	IFNAR2	-1.43769	0.469302	-3.06345	0.00218798	0.0146664
ENSG00000151014	NOCT	-1.43684	0.484421	-2.96609	0.00301609	0.0186824
ENSG00000112308	C6orf62	-1.43607	0.341569	-4.20434	2.62e-05	0.000461294
ENSG00000188158	NHS	-1.43443	0.382787	-3.74734	0.00017872	0.0021442
ENSG00000112715	VEGFA	-1.43325	0.346878	-4.13184	3.6e-05	0.000595619
ENSG00000174501	ANKRD36C	-1.43191	0.542831	-2.63786	0.00834309	0.0399115
ENSG00000101187	SLCO4A1	-1.42606	0.428706	-3.32643	0.000879647	0.00734574
ENSG00000102531	FNDC3A	-1.42523	0.262496	-5.42953	5.65e-08	2.79e-06
ENSG00000111801	BTN3A3	-1.42264	0.231212	-6.15299	7.6e-10	6.05e-08
ENSG00000069667	RORA	-1.42031	0.243927	-5.82269	5.79e-09	3.84e-07
ENSG00000009780	FAM76A	-1.41796	0.293808	-4.82614	1.39e-06	4.18e-05
ENSG00000165288	BRWD3	-1.41783	0.320344	-4.42597	9.6e-06	0.000209574
ENSG00000137200	CMTR1	-1.41588	0.243749	-5.80875	6.29e-09	4.09e-07
ENSG00000087299	L2HGDH	-1.41455	0.380051	-3.72199	0.000197657	0.00232453
ENSG00000102780	DGKH	-1.41454	0.334737	-4.22584	2.38e-05	0.000427231
ENSG00000145734	BDP1	-1.41408	0.463727	-3.04939	0.00229306	0.0151682
ENSG00000204681	GABBR1	-1.4132	0.551269	-2.56353	0.0103613	0.0468422
ENSG00000126777	KTN1	-1.41283	0.512046	-2.7592	0.00579436	0.0304247
ENSG00000185291	IL3RA	-1.41192	0.389005	-3.62956	0.000283907	0.00307848
ENSG00000130164	LDLR	-1.41142	0.466287	-3.02694	0.00247045	0.0161077
ENSG00000178075	GRAMD1C	-1.41093	0.522303	-2.70135	0.00690581	0.0346352
ENSG00000171444	MCC	-1.40831	0.173802	-8.10294	5.36e-16	1.22e-13
ENSG00000133874	RNF122	-1.40763	0.405139	-3.47443	0.000511936	0.00486116
ENSG00000175066	GK5	-1.40625	0.279204	-5.03663	4.74e-07	1.68e-05
ENSG00000166889	PATL1	-1.406	0.21234	-6.62148	3.56e-11	3.76e-09
ENSG00000113108	APBB3	-1.40566	0.265654	-5.29132	1.21e-07	5.31e-06
ENSG00000153976	HS3ST3A1	-1.40547	0.326894	-4.29946	1.71e-05	0.000333246
ENSG00000139083	ETV6	-1.40481	0.235943	-5.95401	2.62e-09	1.87e-07
ENSG00000165891	E2F7	-1.40373	0.451354	-3.11004	0.0018706	0.0130902
ENSG00000104447	TRPS1	-1.40325	0.361553	-3.88118	0.000103951	0.00138178
ENSG00000153922	CHD1	-1.3996	0.411944	-3.39754	0.000679935	0.00602404
ENSG00000100647	SUSD6	-1.39889	0.331802	-4.21604	2.49e-05	0.000442966
ENSG00000048028	USP28	-1.39519	0.249541	-5.59102	2.26e-08	1.25e-06
ENSG00000152061	RABGAP1L	-1.39436	0.548471	-2.54226	0.0110138	0.0490337
ENSG00000187957	DNER	-1.39342	0.5223	-2.66785	0.00763379	0.0372742
ENSG00000173567	ADGRF3	-1.39284	0.367619	-3.78882	0.000151365	0.00187458
ENSG00000133858	ZFC3H1	-1.3919	0.449873	-3.09399	0.00197486	0.0135915
ENSG00000145990	GFOD1	-1.39028	0.344444	-4.03629	5.43e-05	0.000826792
ENSG00000102921	N4BP1	-1.3901	0.271605	-5.11811	3.09e-07	1.18e-05
ENSG00000154262	ABCA6	-1.38667	0.445015	-3.116	0.00183322	0.0128978
ENSG00000004534	RBM6	-1.38659	0.28957	-4.78843	1.68e-06	4.95e-05
ENSG00000198399	ITSN2	-1.3865	0.373858	-3.70862	0.000208393	0.0024144
ENSG00000079819	EPB41L2	-1.37999	0.293971	-4.6943	2.68e-06	7.28e-05
ENSG00000156500	FAM122C	-1.37929	0.33792	-4.08171	4.47e-05	0.000709352
ENSG00000196935	SRGAP1	-1.37736	0.282818	-4.87011	1.12e-06	3.47e-05
ENSG00000143344	RGL1	-1.37468	0.376196	-3.65417	0.000258014	0.00286065
ENSG00000162231	NXF1	-1.37363	0.203644	-6.74528	1.53e-11	1.71e-09
ENSG00000114841	DNAH1	-1.37351	0.238388	-5.76166	8.33e-09	5.24e-07
ENSG00000113070	HBEGF	-1.37268	0.539187	-2.54583	0.0109019	0.048635
ENSG00000138675	FGF5	-1.37228	0.463776	-2.95892	0.00308719	0.0190445
ENSG00000150630	VEGFC	-1.37213	0.22526	-6.09131	1.12e-09	8.67e-08
ENSG00000168779	SHOX2	-1.36963	0.286066	-4.7878	1.69e-06	4.96e-05
ENSG00000151092	NGLY1	-1.36605	0.301449	-4.53161	5.85e-06	0.000140805
ENSG00000173786	CNP	-1.36047	0.26012	-5.23018	1.69e-07	7.03e-06
ENSG00000102908	NFAT5	-1.36021	0.316895	-4.29231	1.77e-05	0.000341441
ENSG00000100697	DICER1	-1.35975	0.285008	-4.77093	1.83e-06	5.33e-05
ENSG00000148143	ZNF462	-1.35863	0.479812	-2.83159	0.00463166	0.0257052
ENSG00000168209	DDIT4	-1.35753	0.401588	-3.38039	0.000723821	0.0063298
ENSG00000005810	MYCBP2	-1.35741	0.42984	-3.15794	0.00158888	0.0115266
ENSG00000165029	ABCA1	-1.3572	0.324217	-4.18608	2.84e-05	0.000493951
ENSG00000184014	DENND5A	-1.35585	0.275019	-4.93001	8.22e-07	2.69e-05
ENSG00000138018	SELENOI	-1.35567	0.24313	-5.57592	2.46e-08	1.35e-06
ENSG00000132792	CTNNBL1	-1.35525	0.319643	-4.2399	2.24e-05	0.000409578
ENSG00000184898	RBM43	-1.35493	0.260012	-5.21104	1.88e-07	7.55e-06
ENSG00000087470	DNM1L	-1.35486	0.267024	-5.07393	3.9e-07	1.43e-05
ENSG00000135048	TMEM2	-1.35289	0.273286	-4.95045	7.4e-07	2.47e-05
ENSG00000182179	UBA7	-1.35278	0.317734	-4.25759	2.07e-05	0.000385333
ENSG00000109436	TBC1D9	-1.35121	0.310958	-4.34531	1.39e-05	0.000280454
ENSG00000197714	ZNF460	-1.35033	0.309003	-4.36994	1.24e-05	0.00025588
ENSG00000145632	PLK2	-1.34901	0.386805	-3.48758	0.000487414	0.0046645
ENSG00000118058	KMT2A	-1.34785	0.389932	-3.45663	0.000546975	0.00510962
ENSG00000112297	CRYBG1	-1.34779	0.31413	-4.29054	1.78e-05	0.000343494
ENSG00000054967	RELT	-1.34721	0.467198	-2.8836	0.00393157	0.0228157
ENSG00000154642	C21orf91	-1.34706	0.241245	-5.58379	2.35e-08	1.29e-06
ENSG00000169752	NRG4	-1.34581	0.468823	-2.87062	0.00409665	0.0234677
ENSG00000177943	MAMDC4	-1.34537	0.407123	-3.30458	0.00095119	0.0077666
ENSG00000112773	FAM46A	-1.3447	0.256911	-5.2341	1.66e-07	6.91e-06
ENSG00000123240	OPTN	-1.34448	0.263249	-5.10726	3.27e-07	1.24e-05
ENSG00000138190	EXOC6	-1.34371	0.370562	-3.62615	0.000287678	0.00310858
ENSG00000075292	ZNF638	-1.34026	0.403006	-3.32565	0.000882124	0.00734884
ENSG00000171843	MLLT3	-1.33899	0.343784	-3.89486	9.83e-05	0.0013195
ENSG00000153064	BANK1	-1.33685	0.387612	-3.44895	0.000562769	0.00521981
ENSG00000114857	NKTR	-1.33629	0.384938	-3.47144	0.000517671	0.00488953
ENSG00000109756	RAPGEF2	-1.33593	0.212117	-6.29808	3.01e-10	2.63e-08
ENSG00000162924	REL	-1.33534	0.386387	-3.45596	0.000548339	0.00511992
ENSG00000129003	VPS13C	-1.33455	0.413244	-3.22944	0.00124031	0.00954921
ENSG00000130779	CLIP1	-1.33399	0.367316	-3.63173	0.000281529	0.00306276
ENSG00000147862	NFIB	-1.3339	0.446387	-2.98822	0.00280608	0.0176791
ENSG00000160201	U2AF1	-1.33337	0.362122	-3.6821	0.000231319	0.00261805
ENSG00000164647	STEAP1	-1.33248	0.305105	-4.36728	1.26e-05	0.000258197
ENSG00000169764	UGP2	-1.32976	0.379144	-3.50727	0.000452726	0.00438179
ENSG00000118193	KIF14	-1.32952	0.434307	-3.06125	0.00220417	0.0147446
ENSG00000155158	TTC39B	-1.32732	0.358251	-3.705	0.000211387	0.00244475
ENSG00000109861	CTSC	-1.32661	0.383282	-3.46119	0.000537794	0.00504459
ENSG00000116514	RNF19B	-1.32441	0.385312	-3.43724	0.000587682	0.00538709
ENSG00000151617	EDNRA	-1.32294	0.513485	-2.57639	0.0099838	0.0455565
ENSG00000196123	KIAA0895L	-1.32112	0.294911	-4.47972	7.47e-06	0.000171967
ENSG00000169871	TRIM56	-1.32033	0.211874	-6.23167	4.61e-10	3.86e-08
ENSG00000166401	SERPINB8	-1.31964	0.374712	-3.52175	0.00042871	0.00418661
ENSG00000142583	SLC2A5	-1.31871	0.394564	-3.3422	0.000831179	0.00701789
ENSG00000109920	FNBP4	-1.31857	0.301505	-4.37331	1.22e-05	0.000252763
ENSG00000106392	C1GALT1	-1.31854	0.281461	-4.68461	2.8e-06	7.53e-05
ENSG00000213949	ITGA1	-1.31787	0.447227	-2.94676	0.00321124	0.0196243
ENSG00000164674	SYTL3	-1.31648	0.470908	-2.79562	0.00518009	0.0279874
ENSG00000164465	DCBLD1	-1.3154	0.247736	-5.30971	1.1e-07	4.84e-06
ENSG00000149131	SERPING1	-1.31425	0.277187	-4.74137	2.12e-06	6.02e-05
ENSG00000155380	SLC16A1	-1.31378	0.259064	-5.07127	3.95e-07	1.44e-05
ENSG00000076716	GPC4	-1.31366	0.42482	-3.09227	0.00198631	0.0136447
ENSG00000139679	LPAR6	-1.31301	0.317563	-4.13464	3.56e-05	0.000589918
ENSG00000102287	GABRE	-1.31265	0.398806	-3.29144	0.00099675	0.00805463
ENSG00000155287	SLC25A28	-1.31235	0.384191	-3.41588	0.000635755	0.00573645
ENSG00000141837	CACNA1A	-1.31177	0.408097	-3.21436	0.00130736	0.00997975
ENSG00000146426	TIAM2	-1.31079	0.371258	-3.53067	0.000414508	0.00407433
ENSG00000109320	NFKB1	-1.30775	0.230033	-5.68504	1.31e-08	7.76e-07
ENSG00000196873	CBWD3	-1.30415	0.482059	-2.70538	0.00682271	0.0343063
ENSG00000058272	PPP1R12A	-1.30398	0.417659	-3.12211	0.00179561	0.0126787
ENSG00000214021	TTLL3	-1.30332	0.292804	-4.45116	8.54e-06	0.000191118
ENSG00000085449	WDFY1	-1.3033	0.268059	-4.86199	1.16e-06	3.6e-05
ENSG00000108465	CDK5RAP3	-1.30324	0.328893	-3.96252	7.42e-05	0.00105993
ENSG00000101974	ATP11C	-1.30316	0.304257	-4.28309	1.84e-05	0.000351644
ENSG00000125629	INSIG2	-1.302	0.339104	-3.83951	0.000123278	0.00159641
ENSG00000139194	RBP5	-1.30142	0.364278	-3.5726	0.000353452	0.00361199
ENSG00000197608	ZNF841	-1.30015	0.228813	-5.68214	1.33e-08	7.82e-07
ENSG00000204348	DXO	-1.29883	0.406145	-3.19795	0.00138409	0.0103993
ENSG00000105821	DNAJC2	-1.29695	0.384305	-3.37479	0.000738719	0.00643995
ENSG00000115875	SRSF7	-1.29687	0.206629	-6.27634	3.47e-10	3e-08
ENSG00000075391	RASAL2	-1.29493	0.285502	-4.53563	5.74e-06	0.000138488
ENSG00000204149	AGAP6	-1.29149	0.25553	-5.05416	4.32e-07	1.55e-05
ENSG00000129566	TEP1	-1.29004	0.324633	-3.97384	7.07e-05	0.00101971
ENSG00000106034	CPED1	-1.28897	0.407687	-3.16168	0.00156864	0.011407
ENSG00000183337	BCOR	-1.28881	0.235237	-5.47876	4.28e-08	2.19e-06
ENSG00000179431	FJX1	-1.28791	0.378181	-3.40554	0.000660324	0.00588223
ENSG00000184678	HIST2H2BE	-1.28762	0.377781	-3.40838	0.000653495	0.00585068
ENSG00000102362	SYTL4	-1.28681	0.301196	-4.27235	1.93e-05	0.000365913
ENSG00000183765	CHEK2	-1.28563	0.336323	-3.82262	0.000132043	0.0016876
ENSG00000131018	SYNE1	-1.28498	0.376059	-3.41698	0.000633208	0.00572931
ENSG00000128849	CGNL1	-1.28498	0.355421	-3.61537	0.000299924	0.00320028
ENSG00000166532	RIMKLB	-1.28495	0.29697	-4.32688	1.51e-05	0.000300015
ENSG00000079215	SLC1A3	-1.28402	0.378493	-3.39246	0.000692668	0.00610646
ENSG00000143171	RXRG	-1.28304	0.391035	-3.28113	0.00103392	0.00828999
ENSG00000145623	OSMR	-1.28303	0.369326	-3.47399	0.000512785	0.00486629
ENSG00000101333	PLCB4	-1.28247	0.472137	-2.71632	0.00660127	0.0334062
ENSG00000133121	STARD13	-1.28192	0.274073	-4.67727	2.91e-06	7.76e-05
ENSG00000173221	GLRX	-1.28189	0.286198	-4.47904	7.5e-06	0.000172311
ENSG00000114346	ECT2	-1.28069	0.282863	-4.52759	5.97e-06	0.000143154
ENSG00000134697	GNL2	-1.27859	0.388102	-3.29446	0.000986101	0.00798936
ENSG00000103966	EHD4	-1.2778	0.348704	-3.66443	0.000247889	0.00276562
ENSG00000165949	IFI27	-1.27717	0.436807	-2.92387	0.0034571	0.0206876
ENSG00000062194	GPBP1	-1.2762	0.276468	-4.61609	3.91e-06	9.96e-05
ENSG00000105810	CDK6	-1.27608	0.374913	-3.40366	0.0006649	0.00591761
ENSG00000180660	MAB21L1	-1.27587	0.295656	-4.31538	1.59e-05	0.000313535
ENSG00000146457	WTAP	-1.27536	0.250655	-5.08811	3.62e-07	1.35e-05
ENSG00000077514	POLD3	-1.27468	0.343296	-3.71306	0.000204768	0.00238085
ENSG00000131669	NINJ1	-1.27246	0.417969	-3.04439	0.00233156	0.0153762
ENSG00000265681	RPL17	-1.27193	0.441083	-2.88364	0.00393102	0.0228157
ENSG00000197961	ZNF121	-1.27101	0.341039	-3.72687	0.000193871	0.0022906
ENSG00000221978	CCNL2	-1.27	0.223445	-5.68375	1.32e-08	7.77e-07
ENSG00000139668	WDFY2	-1.26989	0.277746	-4.57211	4.83e-06	0.000119519
ENSG00000143013	LMO4	-1.26905	0.23011	-5.51497	3.49e-08	1.81e-06
ENSG00000196517	SLC6A9	-1.26716	0.483667	-2.6199	0.00879548	0.0415177
ENSG00000060339	CCAR1	-1.26521	0.470246	-2.69052	0.0071341	0.0355073
ENSG00000167615	LENG8	-1.26407	0.191524	-6.60005	4.11e-11	4.3e-09
ENSG00000164309	CMYA5	-1.2631	0.46445	-2.71955	0.00653698	0.033226
ENSG00000184838	PRR16	-1.26309	0.339482	-3.72065	0.000198708	0.00233256
ENSG00000184226	PCDH9	-1.26274	0.371478	-3.39923	0.00067576	0.00599791
ENSG00000158636	EMSY	-1.26067	0.337465	-3.73571	0.000187184	0.00223343
ENSG00000164327	RICTOR	-1.26034	0.293822	-4.28945	1.79e-05	0.000344834
ENSG00000257315	ZBED6	-1.25868	0.484059	-2.60026	0.00931522	0.0432619
ENSG00000151474	FRMD4A	-1.25808	0.390408	-3.22248	0.00127086	0.00974677
ENSG00000169045	HNRNPH1	-1.25651	0.229671	-5.47092	4.48e-08	2.28e-06
ENSG00000110057	UNC93B1	-1.25648	0.318589	-3.9439	8.02e-05	0.00112845
ENSG00000122786	CALD1	-1.25493	0.420793	-2.98229	0.00286097	0.0179372
ENSG00000080345	RIF1	-1.25408	0.460695	-2.72215	0.00648595	0.0330704
ENSG00000097046	CDC7	-1.25264	0.378666	-3.30803	0.000939546	0.00771657
ENSG00000153933	DGKE	-1.25225	0.293199	-4.271	1.95e-05	0.00036761
ENSG00000198743	SLC5A3	-1.25199	0.224998	-5.56447	2.63e-08	1.43e-06
ENSG00000196549	MME	-1.25188	0.454663	-2.75342	0.0058977	0.0308267
ENSG00000185880	TRIM69	-1.25108	0.239122	-5.23196	1.68e-07	6.97e-06
ENSG00000163728	TTC14	-1.251	0.361556	-3.46004	0.000540088	0.00505494
ENSG00000163516	ANKZF1	-1.25019	0.192706	-6.48757	8.72e-11	8.54e-09
ENSG00000165732	DDX21	-1.24903	0.316748	-3.94327	8.04e-05	0.00113058
ENSG00000267680	ZNF224	-1.24733	0.30935	-4.03211	5.53e-05	0.00083784
ENSG00000163814	CDCP1	-1.2451	0.334716	-3.71988	0.000199319	0.00233693
ENSG00000231925	TAPBP	-1.24453	0.335433	-3.71022	0.000207078	0.00240342
ENSG00000143384	MCL1	-1.24423	0.232466	-5.35233	8.68e-08	4e-06
ENSG00000164877	MICALL2	-1.24406	0.298617	-4.16606	3.1e-05	0.000529954
ENSG00000158286	RNF207	-1.24351	0.288013	-4.31755	1.58e-05	0.000310773
ENSG00000133313	CNDP2	-1.24332	0.396789	-3.13345	0.00172763	0.0123141
ENSG00000125384	PTGER2	-1.24116	0.331034	-3.74936	0.00017729	0.00212965
ENSG00000222046	DCDC2B	-1.24039	0.454448	-2.72945	0.00634408	0.0325101
ENSG00000123728	RAP2C	-1.23922	0.329874	-3.75666	0.000172198	0.00208409
ENSG00000115977	AAK1	-1.23901	0.256213	-4.83586	1.33e-06	4.02e-05
ENSG00000204344	STK19	-1.23853	0.380075	-3.25864	0.00111948	0.00881712
ENSG00000176102	CSTF3	-1.23835	0.232099	-5.33543	9.53e-08	4.32e-06
ENSG00000254087	LYN	-1.23477	0.402676	-3.06642	0.00216636	0.0145776
ENSG00000077150	NFKB2	-1.23272	0.473559	-2.60309	0.00923867	0.0430903
ENSG00000278053	DDX52	-1.23164	0.280093	-4.39727	1.1e-05	0.000232649
ENSG00000069535	MAOB	-1.23124	0.421987	-2.91771	0.00352611	0.0209916
ENSG00000104635	SLC39A14	-1.23006	0.424686	-2.8964	0.00377471	0.0221092
ENSG00000100490	CDKL1	-1.22866	0.275949	-4.45249	8.49e-06	0.000190157
ENSG00000188786	MTF1	-1.22731	0.213795	-5.7406	9.43e-09	5.79e-07
ENSG00000143376	SNX27	-1.22689	0.233237	-5.26027	1.44e-07	6.08e-06
ENSG00000134186	PRPF38B	-1.22582	0.369007	-3.32193	0.000893962	0.00742315
ENSG00000141441	GAREM1	-1.22568	0.456599	-2.68437	0.00726668	0.0360024
ENSG00000198707	CEP290	-1.22329	0.482538	-2.53511	0.0112412	0.0496735
ENSG00000079332	SAR1A	-1.22217	0.2475	-4.93803	7.89e-07	2.6e-05
ENSG00000076356	PLXNA2	-1.22197	0.293728	-4.16023	3.18e-05	0.00053943
ENSG00000011422	PLAUR	-1.2212	0.299378	-4.07911	4.52e-05	0.000715004
ENSG00000167524	SGK494	-1.22097	0.356199	-3.42778	0.000608541	0.00553795
ENSG00000107443	CCNJ	-1.21967	0.226818	-5.3773	7.56e-08	3.53e-06
ENSG00000102878	HSF4	-1.21812	0.440725	-2.7639	0.00571145	0.0301023
ENSG00000119640	ACYP1	-1.21793	0.298209	-4.08416	4.42e-05	0.00070361
ENSG00000107864	CPEB3	-1.21588	0.432833	-2.80911	0.00496793	0.0271558
ENSG00000172493	AFF1	-1.2152	0.275435	-4.41193	1.02e-05	0.000220323
ENSG00000106100	NOD1	-1.2138	0.279979	-4.33532	1.46e-05	0.000290505
ENSG00000165806	CASP7	-1.21311	0.241271	-5.02801	4.96e-07	1.74e-05
ENSG00000182957	SPATA13	-1.21291	0.252578	-4.80213	1.57e-06	4.64e-05
ENSG00000173575	CHD2	-1.21273	0.401718	-3.01885	0.00253738	0.0164237
ENSG00000164307	ERAP1	-1.21029	0.35928	-3.36866	0.000755356	0.00654001
ENSG00000047644	WWC3	-1.20642	0.240243	-5.02164	5.12e-07	1.79e-05
ENSG00000008516	MMP25	-1.20185	0.383398	-3.13472	0.00172019	0.0122835
ENSG00000198855	FICD	-1.20147	0.300646	-3.9963	6.43e-05	0.000948682
ENSG00000139921	TMX1	-1.20123	0.296612	-4.04983	5.13e-05	0.000788985
ENSG00000153147	SMARCA5	-1.20107	0.270977	-4.43237	9.32e-06	0.000205279
ENSG00000176444	CLK2	-1.20024	0.210006	-5.71527	1.1e-08	6.58e-07
ENSG00000198625	MDM4	-1.20007	0.265831	-4.51442	6.35e-06	0.000150503
ENSG00000136052	SLC41A2	-1.1994	0.288083	-4.16338	3.14e-05	0.000534344
ENSG00000065526	SPEN	-1.19742	0.351279	-3.40874	0.000652625	0.00585068
ENSG00000163512	AZI2	-1.19671	0.26764	-4.47134	7.77e-06	0.000177596
ENSG00000137776	SLTM	-1.19632	0.467434	-2.55932	0.0104876	0.0471737
ENSG00000102554	KLF5	-1.19612	0.299454	-3.99434	6.49e-05	0.000952202
ENSG00000146247	PHIP	-1.19542	0.43338	-2.75836	0.00580928	0.0304622
ENSG00000152527	PLEKHH2	-1.19516	0.38634	-3.09353	0.00197789	0.0136075
ENSG00000138592	USP8	-1.19482	0.433411	-2.75678	0.00583736	0.0305685
ENSG00000026103	FAS	-1.19031	0.255774	-4.65376	3.26e-06	8.54e-05
ENSG00000196466	ZNF799	-1.18971	0.464842	-2.55938	0.0104858	0.0471737
ENSG00000188994	ZNF292	-1.18862	0.451654	-2.6317	0.00849577	0.0404541
ENSG00000120688	WBP4	-1.18726	0.30921	-3.83967	0.000123202	0.00159641
ENSG00000121060	TRIM25	-1.18554	0.350134	-3.38596	0.000709306	0.00622646
ENSG00000196878	LAMB3	-1.1852	0.423354	-2.79954	0.00511747	0.0277716
ENSG00000108654	DDX5	-1.18436	0.145881	-8.11868	4.71e-16	1.09e-13
ENSG00000173209	AHSA2	-1.18426	0.303191	-3.90598	9.38e-05	0.00127778
ENSG00000026950	BTN3A1	-1.18364	0.234738	-5.04236	4.6e-07	1.64e-05
ENSG00000142396	ERVK3-1	-1.18203	0.226314	-5.22298	1.76e-07	7.26e-06
ENSG00000171320	ESCO2	-1.1793	0.414217	-2.84705	0.00441258	0.0247986
ENSG00000113805	CNTN3	-1.17906	0.465055	-2.53531	0.0112348	0.049661
ENSG00000146425	DYNLT1	-1.1787	0.262751	-4.48599	7.26e-06	0.000168367
ENSG00000083799	CYLD	-1.17812	0.362714	-3.24806	0.00116195	0.00907215
ENSG00000165494	PCF11	-1.17729	0.414696	-2.83893	0.00452656	0.0252507
ENSG00000112941	PAPD7	-1.17727	0.217292	-5.41791	6.03e-08	2.93e-06
ENSG00000142920	AZIN2	-1.1747	0.348582	-3.36994	0.000751835	0.00652813
ENSG00000083097	DOPEY1	-1.17469	0.283442	-4.14437	3.41e-05	0.000571212
ENSG00000198563	DDX39B	-1.17435	0.20347	-5.77159	7.85e-09	4.98e-07
ENSG00000152256	PDK1	-1.17374	0.418699	-2.8033	0.00505833	0.027527
ENSG00000131051	RBM39	-1.17347	0.278682	-4.2108	2.54e-05	0.000451714
ENSG00000126870	WDR60	-1.17344	0.294662	-3.98232	6.82e-05	0.000992034
ENSG00000144747	TMF1	-1.17336	0.376653	-3.11524	0.00183796	0.0129243
ENSG00000182310	SPACA6	-1.17216	0.372376	-3.14778	0.00164514	0.0118556
ENSG00000100731	PCNX1	-1.17193	0.247734	-4.73062	2.24e-06	6.27e-05
ENSG00000086065	CHMP5	-1.17184	0.253069	-4.63052	3.65e-06	9.42e-05
ENSG00000136153	LMO7	-1.17107	0.441307	-2.65363	0.00796304	0.0385206
ENSG00000147050	KDM6A	-1.16969	0.215895	-5.41785	6.03e-08	2.93e-06
ENSG00000163714	U2SURP	-1.16937	0.365212	-3.20189	0.00136528	0.0103054
ENSG00000100226	GTPBP1	-1.16819	0.285583	-4.09056	4.3e-05	0.000688888
ENSG00000149231	CCDC82	-1.16744	0.330129	-3.53632	0.000405744	0.00402228
ENSG00000122783	C7orf49	-1.16544	0.338399	-3.44398	0.000573211	0.00529659
ENSG00000133226	SRRM1	-1.16284	0.344339	-3.37702	0.000732746	0.00639641
ENSG00000101040	ZMYND8	-1.1624	0.351085	-3.31087	0.000930052	0.00765465
ENSG00000151466	SCLT1	-1.16219	0.414569	-2.80337	0.00505721	0.027527
ENSG00000138134	STAMBPL1	-1.16157	0.326909	-3.55318	0.000380602	0.0038236
ENSG00000177082	WDR73	-1.15918	0.184206	-6.29282	3.12e-10	2.71e-08
ENSG00000116127	ALMS1	-1.15666	0.369579	-3.12968	0.00175	0.0124374
ENSG00000137872	SEMA6D	-1.15501	0.400496	-2.88395	0.00392715	0.0228067
ENSG00000180611	MB21D2	-1.15422	0.421122	-2.74081	0.00612884	0.0316964
ENSG00000163932	PRKCD	-1.15406	0.240291	-4.80275	1.57e-06	4.64e-05
ENSG00000108669	CYTH1	-1.15368	0.270859	-4.25934	2.05e-05	0.000383066
ENSG00000115652	UXS1	-1.15355	0.314149	-3.67198	0.000240677	0.0027052
ENSG00000123094	RASSF8	-1.15311	0.274831	-4.1957	2.72e-05	0.00047684
ENSG00000140836	ZFHX3	-1.15249	0.43366	-2.65758	0.00787036	0.0381628
ENSG00000169607	CKAP2L	-1.15244	0.352572	-3.26868	0.0010805	0.00856527
ENSG00000158773	USF1	-1.15046	0.191408	-6.01054	1.85e-09	1.36e-07
ENSG00000133657	ATP13A3	-1.15045	0.359098	-3.20373	0.00135662	0.0102598
ENSG00000268043	NBPF12	-1.14986	0.302633	-3.79952	0.000144976	0.00181151
ENSG00000197930	ERO1A	-1.14964	0.296908	-3.87203	0.000107933	0.00142889
ENSG00000149948	HMGA2	-1.14852	0.30576	-3.75628	0.000172457	0.00208439
ENSG00000244754	N4BP2L2	-1.14593	0.316836	-3.61679	0.00029828	0.00318795
ENSG00000179532	DNHD1	-1.14564	0.321431	-3.56418	0.000364993	0.00369523
ENSG00000076067	RBMS2	-1.14513	0.256389	-4.46638	7.96e-06	0.000180493
ENSG00000106462	EZH2	-1.14445	0.344153	-3.32542	0.000882839	0.00734948
ENSG00000001629	ANKIB1	-1.14432	0.24215	-4.72565	2.29e-06	6.41e-05
ENSG00000078124	ACER3	-1.14398	0.340919	-3.35559	0.000791969	0.00678039
ENSG00000125844	RRBP1	-1.14373	0.314654	-3.63487	0.000278117	0.00303542
ENSG00000114784	EIF1B	-1.1434	0.42362	-2.69911	0.00695245	0.0348245
ENSG00000110330	BIRC2	-1.14305	0.300955	-3.79809	0.000145816	0.00181968
ENSG00000078053	AMPH	-1.14283	0.311428	-3.66963	0.000242897	0.00272546
ENSG00000167766	ZNF83	-1.142	0.336621	-3.39254	0.000692474	0.00610646
ENSG00000132952	USPL1	-1.13993	0.28396	-4.0144	5.96e-05	0.000891461
ENSG00000135605	TEC	-1.13885	0.413203	-2.75615	0.00584854	0.0306106
ENSG00000111252	SH2B3	-1.13873	0.188353	-6.04576	1.49e-09	1.12e-07
ENSG00000147202	DIAPH2	-1.13701	0.374202	-3.03848	0.00237772	0.015607
ENSG00000005889	ZFX	-1.13643	0.25556	-4.44683	8.71e-06	0.000194346
ENSG00000145362	ANK2	-1.13486	0.253974	-4.46841	7.88e-06	0.000179416
ENSG00000005483	KMT2E	-1.13359	0.3713	-3.05304	0.00226538	0.0150398
ENSG00000115963	RND3	-1.13266	0.290506	-3.89892	9.66e-05	0.00130706
ENSG00000168137	SETD5	-1.13233	0.306476	-3.69467	0.000220173	0.00252105
ENSG00000105559	PLEKHA4	-1.13228	0.263541	-4.29643	1.74e-05	0.000336824
ENSG00000221914	PPP2R2A	-1.13149	0.194032	-5.83147	5.49e-09	3.67e-07
ENSG00000066084	DIP2B	-1.13071	0.282135	-4.00771	6.13e-05	0.000914274
ENSG00000146826	C7orf43	-1.13027	0.225197	-5.01904	5.19e-07	1.81e-05
ENSG00000196776	CD47	-1.12804	0.228388	-4.93913	7.85e-07	2.6e-05
ENSG00000185246	PRPF39	-1.12649	0.257568	-4.37355	1.22e-05	0.000252749
ENSG00000162086	ZNF75A	-1.12572	0.246897	-4.55946	5.13e-06	0.000125835
ENSG00000114450	GNB4	-1.12524	0.257154	-4.37573	1.21e-05	0.000251024
ENSG00000111674	ENO2	-1.12494	0.349485	-3.21884	0.00128709	0.00984041
ENSG00000179241	LDLRAD3	-1.12479	0.288552	-3.89804	9.7e-05	0.00130767
ENSG00000136682	CBWD2	-1.12474	0.294754	-3.81587	0.000135706	0.00172517
ENSG00000196141	SPATS2L	-1.12386	0.251909	-4.46139	8.14e-06	0.000183474
ENSG00000067900	ROCK1	-1.12303	0.441387	-2.54432	0.0109492	0.0487982
ENSG00000075151	EIF4G3	-1.1216	0.394094	-2.84602	0.00442693	0.0248294
ENSG00000148154	UGCG	-1.12095	0.283448	-3.95468	7.66e-05	0.00108657
ENSG00000135722	FBXL8	-1.12006	0.314207	-3.56471	0.000364257	0.00368968
ENSG00000159885	ZNF222	-1.11988	0.30505	-3.67113	0.000241485	0.00271272
ENSG00000120533	ENY2	-1.11966	0.284043	-3.94186	8.09e-05	0.00113647
ENSG00000178033	CALHM5	-1.11953	0.400346	-2.79642	0.00516729	0.027949
ENSG00000084444	FAM234B	-1.11906	0.222449	-5.03063	4.89e-07	1.72e-05
ENSG00000130449	ZSWIM6	-1.1178	0.269856	-4.1422	3.44e-05	0.000575664
ENSG00000184205	TSPYL2	-1.11763	0.259771	-4.30236	1.69e-05	0.000329568
ENSG00000182326	C1S	-1.11463	0.234739	-4.74838	2.05e-06	5.84e-05
ENSG00000070081	NUCB2	-1.11403	0.426786	-2.61028	0.00904691	0.042464
ENSG00000196352	CD55	-1.11213	0.291486	-3.81539	0.00013597	0.00172626
ENSG00000101574	METTL4	-1.11137	0.209094	-5.31519	1.07e-07	4.71e-06
ENSG00000185753	CXorf38	-1.11053	0.226422	-4.90467	9.36e-07	2.96e-05
ENSG00000169629	RGPD8	-1.11053	0.383417	-2.89639	0.00377483	0.0221092
ENSG00000204311	PJVK	-1.11042	0.39574	-2.80594	0.00501705	0.0273632
ENSG00000055044	NOP58	-1.10793	0.355926	-3.11282	0.00185307	0.0130141
ENSG00000151849	CENPJ	-1.10583	0.373962	-2.95708	0.00310569	0.0191345
ENSG00000205220	PSMB10	-1.10572	0.347275	-3.18399	0.00145262	0.010794
ENSG00000162695	SLC30A7	-1.10406	0.277011	-3.98561	6.73e-05	0.000980579
ENSG00000167978	SRRM2	-1.10403	0.211639	-5.2166	1.82e-07	7.38e-06
ENSG00000175054	ATR	-1.10387	0.327361	-3.37201	0.000746213	0.00648794
ENSG00000159873	CCDC117	-1.10325	0.233953	-4.71571	2.41e-06	6.67e-05
ENSG00000150347	ARID5B	-1.10325	0.362408	-3.04422	0.00233287	0.0153796
ENSG00000172766	NAA16	-1.10117	0.326604	-3.37156	0.000747438	0.00649283
ENSG00000119684	MLH3	-1.10096	0.268156	-4.10568	4.03e-05	0.000653416
ENSG00000113441	LNPEP	-1.10069	0.315901	-3.48429	0.00049345	0.00470712
ENSG00000007392	LUC7L	-1.10016	0.264559	-4.15844	3.2e-05	0.000542252
ENSG00000157693	TMEM268	-1.09948	0.324036	-3.39307	0.000691143	0.0060985
ENSG00000236699	ARHGEF38	-1.09828	0.341121	-3.21963	0.00128357	0.00981732
ENSG00000153207	AHCTF1	-1.09798	0.41874	-2.6221	0.00873889	0.0413403
ENSG00000213983	AP1G2	-1.09574	0.253184	-4.32782	1.51e-05	0.00029905
ENSG00000115548	KDM3A	-1.09423	0.276962	-3.95082	7.79e-05	0.00110108
ENSG00000166250	CLMP	-1.09387	0.23686	-4.61822	3.87e-06	9.91e-05
ENSG00000176463	SLCO3A1	-1.09365	0.402678	-2.71595	0.0066085	0.0334229
ENSG00000139116	KIF21A	-1.093	0.381068	-2.86825	0.00412754	0.0235942
ENSG00000075790	BCAP29	-1.09278	0.282307	-3.87089	0.000108441	0.00143464
ENSG00000163162	RNF149	-1.09269	0.258526	-4.22663	2.37e-05	0.000426444
ENSG00000008294	SPAG9	-1.09232	0.231609	-4.71621	2.4e-06	6.66e-05
ENSG00000135241	PNPLA8	-1.0918	0.297519	-3.66967	0.000242862	0.00272546
ENSG00000102595	UGGT2	-1.08879	0.335227	-3.24792	0.00116251	0.00907215
ENSG00000143514	TP53BP2	-1.08732	0.242818	-4.47794	7.54e-06	0.000173
ENSG00000206530	CFAP44	-1.08683	0.279821	-3.88402	0.000102743	0.00137038
ENSG00000078804	TP53INP2	-1.08681	0.41772	-2.60178	0.00927424	0.0431637
ENSG00000273136	NBPF26	-1.08355	0.302779	-3.57867	0.000345349	0.0035533
ENSG00000159882	ZNF230	-1.08269	0.309441	-3.49888	0.000467225	0.00448884
ENSG00000152926	ZNF117	-1.08255	0.411056	-2.63358	0.0084489	0.0402919
ENSG00000059804	SLC2A3	-1.08109	0.302408	-3.57492	0.000350338	0.00358579
ENSG00000135318	NT5E	-1.08034	0.296916	-3.63854	0.000274185	0.00299752
ENSG00000155090	KLF10	-1.0794	0.2178	-4.95595	7.2e-07	2.42e-05
ENSG00000180376	CCDC66	-1.07934	0.312599	-3.4528	0.0005548	0.00516302
ENSG00000180957	PITPNB	-1.07884	0.211198	-5.1082	3.25e-07	1.23e-05
ENSG00000124479	NDP	-1.07847	0.303976	-3.54787	0.000388361	0.00388957
ENSG00000170017	ALCAM	-1.07783	0.3149	-3.42277	0.000619871	0.00562422
ENSG00000113742	CPEB4	-1.07774	0.228274	-4.72126	2.34e-06	6.53e-05
ENSG00000162601	MYSM1	-1.07614	0.258304	-4.16617	3.1e-05	0.000529954
ENSG00000136869	TLR4	-1.07609	0.318879	-3.3746	0.000739228	0.00644151
ENSG00000128567	PODXL	-1.07561	0.238512	-4.50967	6.49e-06	0.00015317
ENSG00000132334	PTPRE	-1.07522	0.242692	-4.43038	9.41e-06	0.000206484
ENSG00000143702	CEP170	-1.07472	0.36502	-2.94428	0.00323709	0.0197575
ENSG00000276043	UHRF1	-1.07424	0.359292	-2.98988	0.00279085	0.0176103
ENSG00000067064	IDI1	-1.07423	0.354691	-3.02863	0.00245669	0.016034
ENSG00000110400	NECTIN1	-1.07018	0.371389	-2.88157	0.00395694	0.0229154
ENSG00000139289	PHLDA1	-1.06704	0.409873	-2.60335	0.00923175	0.0430754
ENSG00000126003	PLAGL2	-1.06475	0.312373	-3.40857	0.000653041	0.00585068
ENSG00000115760	BIRC6	-1.06359	0.349722	-3.04126	0.00235593	0.0154847
ENSG00000117616	RSRP1	-1.06215	0.303241	-3.50267	0.000460622	0.00444504
ENSG00000103044	HAS3	-1.06122	0.278623	-3.80881	0.000139638	0.00176167
ENSG00000116580	GON4L	-1.06012	0.266858	-3.97259	7.11e-05	0.00102282
ENSG00000187951	ARHGAP11B	-1.05884	0.360625	-2.93612	0.00332346	0.020103
ENSG00000174405	LIG4	-1.05883	0.34743	-3.0476	0.00230679	0.0152419
ENSG00000122484	RPAP2	-1.05805	0.371761	-2.84603	0.00442675	0.0248294
ENSG00000128000	ZNF780B	-1.05804	0.354583	-2.98389	0.00284609	0.0178668
ENSG00000143079	CTTNBP2NL	-1.05691	0.225206	-4.69307	2.69e-06	7.3e-05
ENSG00000141527	CARD14	-1.05551	0.409057	-2.58035	0.00986998	0.045174
ENSG00000214013	GANC	-1.05519	0.209354	-5.0402	4.65e-07	1.65e-05
ENSG00000107937	GTPBP4	-1.05481	0.160938	-6.55415	5.6e-11	5.74e-09
ENSG00000114933	INO80D	-1.05392	0.260369	-4.04778	5.17e-05	0.00079467
ENSG00000147162	OGT	-1.05214	0.255316	-4.12095	3.77e-05	0.000619782
ENSG00000118507	AKAP7	-1.05081	0.397472	-2.64374	0.00819958	0.0393499
ENSG00000107338	SHB	-1.04934	0.288982	-3.63115	0.000282159	0.00306756
ENSG00000183397	C19orf71	-1.04874	0.396735	-2.64342	0.00820742	0.0393603
ENSG00000132793	LPIN3	-1.04854	0.254145	-4.12576	3.7e-05	0.000609015
ENSG00000198355	PIM3	-1.04814	0.409597	-2.55897	0.0104984	0.0472113
ENSG00000082512	TRAF5	-1.04728	0.338307	-3.09565	0.00196384	0.0135394
ENSG00000187118	CMC1	-1.04664	0.243909	-4.2911	1.78e-05	0.000342974
ENSG00000166024	R3HCC1L	-1.0462	0.331202	-3.15881	0.00158416	0.0115009
ENSG00000196757	ZNF700	-1.04537	0.333136	-3.13796	0.00170129	0.0121752
ENSG00000111011	RSRC2	-1.04512	0.336488	-3.10597	0.00189655	0.013208
ENSG00000181722	ZBTB20	-1.04487	0.393938	-2.65238	0.00799255	0.0386024
ENSG00000067334	DNTTIP2	-1.0434	0.35055	-2.97648	0.00291582	0.0181648
ENSG00000160124	CCDC58	-1.04313	0.23699	-4.40158	1.07e-05	0.000228968
ENSG00000172345	STARD5	-1.04118	0.398748	-2.61111	0.00902486	0.042396
ENSG00000159216	RUNX1	-1.0402	0.185244	-5.61531	1.96e-08	1.09e-06
ENSG00000089041	P2RX7	-1.03973	0.327517	-3.17458	0.00150052	0.011066
ENSG00000101577	LPIN2	-1.03878	0.194834	-5.33161	9.73e-08	4.37e-06
ENSG00000124193	SRSF6	-1.03798	0.233059	-4.45371	8.44e-06	0.00018929
ENSG00000014138	POLA2	-1.03785	0.211388	-4.9097	9.12e-07	2.9e-05
ENSG00000106560	GIMAP2	-1.03679	0.380029	-2.72818	0.00636858	0.0326005
ENSG00000146872	TLK2	-1.03609	0.235194	-4.40525	1.06e-05	0.000225589
ENSG00000168310	IRF2	-1.03589	0.255702	-4.05117	5.1e-05	0.00078507
ENSG00000099290	WASHC2A	-1.03514	0.30839	-3.35658	0.000789136	0.00676766
ENSG00000131725	WDR44	-1.03349	0.258995	-3.9904	6.6e-05	0.000965292
ENSG00000147852	VLDLR	-1.03236	0.327487	-3.15236	0.00161954	0.0117013
ENSG00000134884	ARGLU1	-1.03129	0.289888	-3.55755	0.000374334	0.00377612
ENSG00000173889	PHC3	-1.03075	0.209127	-4.92882	8.27e-07	2.7e-05
ENSG00000133961	NUMB	-1.02991	0.196778	-5.23389	1.66e-07	6.91e-06
ENSG00000170802	FOXN2	-1.0288	0.266103	-3.86618	0.000110552	0.00145471
ENSG00000138760	SCARB2	-1.02875	0.24269	-4.23894	2.25e-05	0.000410961
ENSG00000155189	AGPAT5	-1.0272	0.343553	-2.98994	0.00279036	0.0176103
ENSG00000168014	C2CD3	-1.02617	0.349323	-2.93759	0.00330776	0.0200627
ENSG00000100084	HIRA	-1.0242	0.28707	-3.56777	0.000360036	0.00365638
ENSG00000164849	GPR146	-1.02323	0.395939	-2.58432	0.00975713	0.0448462
ENSG00000104518	GSDMD	-1.02256	0.32935	-3.10478	0.00190418	0.0132454
ENSG00000183530	PRR14L	-1.01951	0.358981	-2.84	0.00451134	0.0251935
ENSG00000159140	SON	-1.01914	0.294508	-3.46049	0.000539196	0.005051
ENSG00000173559	NABP1	-1.01876	0.361409	-2.81886	0.00481947	0.0264997
ENSG00000072364	AFF4	-1.01838	0.290438	-3.50635	0.000454303	0.00439489
ENSG00000102786	INTS6	-1.01807	0.200859	-5.06861	4.01e-07	1.46e-05
ENSG00000089280	FUS	-1.01782	0.250021	-4.07093	4.68e-05	0.000735829
ENSG00000164134	NAA15	-1.01719	0.354129	-2.87236	0.00407416	0.0233661
ENSG00000136560	TANK	-1.01581	0.270465	-3.75577	0.000172807	0.00208733
ENSG00000203797	DDO	-1.01574	0.33682	-3.01567	0.00256412	0.0165487
ENSG00000198759	EGFL6	-1.01541	0.32669	-3.10818	0.00188244	0.0131449
ENSG00000183137	CEP57L1	-1.01536	0.378822	-2.6803	0.00735551	0.0362773
ENSG00000198042	MAK16	-1.01511	0.186778	-5.43487	5.48e-08	2.73e-06
ENSG00000197217	ENTPD4	-1.01483	0.188564	-5.38186	7.37e-08	3.46e-06
ENSG00000143322	ABL2	-1.014	0.246609	-4.11178	3.93e-05	0.0006401
ENSG00000178295	GEN1	-1.01317	0.292917	-3.4589	0.000542388	0.00507404
ENSG00000217930	PAM16	-1.01283	0.344406	-2.9408	0.00327364	0.0199248
ENSG00000118200	CAMSAP2	-1.01091	0.360632	-2.80316	0.00506053	0.0275313
ENSG00000139182	CLSTN3	-1.01076	0.224087	-4.51058	6.47e-06	0.000152697
ENSG00000170949	ZNF160	-1.01048	0.265904	-3.80017	0.000144597	0.00180908
ENSG00000177034	MTX3	-1.00881	0.329215	-3.0643	0.00218183	0.0146503
ENSG00000169249	ZRSR2	-1.00743	0.23489	-4.28893	1.8e-05	0.000344982
ENSG00000197753	LHFPL5	-1.00603	0.344717	-2.91841	0.00351819	0.0209571
ENSG00000108510	MED13	-1.00587	0.257564	-3.90531	9.41e-05	0.00127955
ENSG00000113615	SEC24A	-1.00534	0.219927	-4.57124	4.85e-06	0.000119862
ENSG00000088387	DOCK9	-1.00497	0.293858	-3.41992	0.000626403	0.00567823
ENSG00000151611	MMAA	-1.00127	0.247145	-4.05135	5.09e-05	0.00078507
ENSG00000182150	ERCC6L2	-1.00013	0.355418	-2.81395	0.00489375	0.0268327
ENSG00000136848	DAB2IP	1.00027	0.364442	2.74466	0.00605735	0.0314347
ENSG00000169964	TMEM42	1.00068	0.211772	4.72524	2.3e-06	6.41e-05
ENSG00000010361	FUZ	1.0009	0.313283	3.19488	0.0013989	0.0104744
ENSG00000263465	SRSF8	1.00165	0.217031	4.61524	3.93e-06	9.98e-05
ENSG00000197858	GPAA1	1.00231	0.202662	4.94574	7.59e-07	2.52e-05
ENSG00000010626	LRRC23	1.00235	0.247799	4.045	5.23e-05	0.000801017
ENSG00000188486	H2AFX	1.00376	0.305419	3.28652	0.00101434	0.00817295
ENSG00000084207	GSTP1	1.0041	0.228675	4.39095	1.13e-05	0.000238113
ENSG00000175220	ARHGAP1	1.00546	0.207285	4.85063	1.23e-06	3.79e-05
ENSG00000141101	NOB1	1.00659	0.304699	3.30355	0.000954691	0.00778544
ENSG00000101444	AHCY	1.00698	0.339749	2.9639	0.00303768	0.0188102
ENSG00000132000	PODNL1	1.00726	0.330516	3.04753	0.0023073	0.0152419
ENSG00000164713	BRI3	1.00803	0.355367	2.83658	0.00456	0.0254011
ENSG00000111144	LTA4H	1.0082	0.265155	3.80231	0.000143353	0.00179466
ENSG00000115758	ODC1	1.00834	0.284292	3.54686	0.000389851	0.0039005
ENSG00000175115	PACS1	1.00885	0.177897	5.67097	1.42e-08	8.27e-07
ENSG00000115129	TP53I3	1.00902	0.371723	2.71444	0.00663881	0.0335366
ENSG00000180035	ZNF48	1.00935	0.343565	2.93785	0.00330492	0.0200564
ENSG00000110063	DCPS	1.00963	0.313454	3.22098	0.00127752	0.00978247
ENSG00000172053	QARS	1.00973	0.304402	3.3171	0.000909569	0.00752085
ENSG00000187601	MAGEH1	1.01004	0.298794	3.3804	0.000723801	0.0063298
ENSG00000130733	YIPF2	1.01145	0.293909	3.44138	0.000578758	0.00533526
ENSG00000111206	FOXM1	1.01157	0.324988	3.11263	0.00185429	0.0130179
ENSG00000183579	ZNRF3	1.01164	0.334665	3.02285	0.00250409	0.0162654
ENSG00000141698	NT5C3B	1.01485	0.321793	3.15374	0.00161193	0.0116595
ENSG00000172819	RARG	1.016	0.282292	3.59912	0.000319297	0.00335939
ENSG00000121057	AKAP1	1.01604	0.358618	2.83321	0.00460835	0.0256121
ENSG00000129932	DOHH	1.01749	0.391153	2.60125	0.00928845	0.0431823
ENSG00000173269	MMRN2	1.01772	0.347731	2.92676	0.00342518	0.020553
ENSG00000108523	RNF167	1.01832	0.271266	3.75396	0.000174063	0.00209991
ENSG00000238227	TMEM250	1.01837	0.251054	4.05636	4.98e-05	0.000772089
ENSG00000178053	MLF1	1.01908	0.341034	2.9882	0.00280626	0.0176791
ENSG00000165714	BORCS5	1.01916	0.258989	3.93514	8.31e-05	0.00116121
ENSG00000183723	CMTM4	1.0193	0.268574	3.79522	0.00014751	0.0018373
ENSG00000104142	VPS18	1.02012	0.237288	4.29908	1.72e-05	0.000333478
ENSG00000100348	TXN2	1.0204	0.273497	3.73094	0.000190764	0.00226487
ENSG00000145982	FARS2	1.02125	0.302393	3.37724	0.000732179	0.00639619
ENSG00000198715	GLMP	1.02129	0.271452	3.76231	0.000168349	0.00204992
ENSG00000187266	EPOR	1.02173	0.392583	2.60257	0.00925274	0.0431354
ENSG00000103202	NME4	1.02215	0.281574	3.63012	0.000283289	0.00307642
ENSG00000123064	DDX54	1.02267	0.279189	3.66301	0.000249265	0.0027778
ENSG00000032444	PNPLA6	1.02267	0.233677	4.37643	1.21e-05	0.000250753
ENSG00000013523	ANGEL1	1.02315	0.272282	3.75768	0.000171497	0.0020805
ENSG00000092096	SLC22A17	1.02323	0.330189	3.09891	0.00194232	0.0134194
ENSG00000115266	APC2	1.02601	0.379376	2.70447	0.00684144	0.0343828
ENSG00000130244	FAM98C	1.02665	0.320813	3.20014	0.00137359	0.0103323
ENSG00000107872	FBXL15	1.02682	0.275526	3.72675	0.000193964	0.0022906
ENSG00000169733	RFNG	1.02769	0.312266	3.29107	0.000998067	0.00805687
ENSG00000183828	NUDT14	1.02843	0.351987	2.9218	0.00348016	0.0207812
ENSG00000128581	IFT22	1.02912	0.253893	4.05337	5.05e-05	0.000779563
ENSG00000240771	ARHGEF25	1.02934	0.324131	3.1757	0.00149473	0.0110397
ENSG00000102977	ACD	1.02948	0.28364	3.62952	0.00028395	0.00307848
ENSG00000157456	CCNB2	1.02964	0.350597	2.93682	0.00331595	0.0200824
ENSG00000164077	MON1A	1.02997	0.366156	2.81293	0.00490922	0.0268949
ENSG00000174775	HRAS	1.03096	0.250643	4.11326	3.9e-05	0.000637059
ENSG00000006282	SPATA20	1.03265	0.287401	3.59307	0.000326803	0.00342093
ENSG00000174917	C19orf70	1.03342	0.347163	2.97677	0.00291307	0.0181648
ENSG00000067836	ROGDI	1.03364	0.383616	2.69448	0.00704995	0.0352038
ENSG00000122512	PMS2	1.03378	0.286195	3.61214	0.000303678	0.00322922
ENSG00000105270	CLIP3	1.03505	0.242069	4.27586	1.9e-05	0.000361252
ENSG00000115268	RPS15	1.03529	0.376753	2.74793	0.00599737	0.0312154
ENSG00000198830	HMGN2	1.03557	0.161021	6.43126	1.27e-10	1.19e-08
ENSG00000176720	BOK	1.03623	0.303317	3.41632	0.000634732	0.00573515
ENSG00000159111	MRPL10	1.03653	0.222607	4.65631	3.22e-06	8.47e-05
ENSG00000175600	SUGCT	1.03753	0.334012	3.10625	0.00189477	0.0132027
ENSG00000262814	MRPL12	1.03959	0.409134	2.54094	0.0110554	0.049183
ENSG00000184117	NIPSNAP1	1.03966	0.360047	2.88755	0.00388252	0.022598
ENSG00000135253	KCP	1.04034	0.295367	3.52219	0.000427998	0.00418173
ENSG00000164032	H2AFZ	1.04108	0.271909	3.82877	0.000128784	0.00165242
ENSG00000137133	HINT2	1.0423	0.342283	3.04515	0.00232562	0.0153474
ENSG00000139637	C12orf10	1.04307	0.348975	2.98896	0.00279929	0.0176579
ENSG00000128805	ARHGAP22	1.04331	0.384039	2.71667	0.00659426	0.0333977
ENSG00000174899	PQLC2L	1.04653	0.313668	3.33643	0.000848619	0.00713775
ENSG00000122971	ACADS	1.04718	0.410711	2.54967	0.0107825	0.0482122
ENSG00000128311	TST	1.04815	0.321948	3.25566	0.00113129	0.00889942
ENSG00000182195	LDOC1	1.04898	0.327136	3.20656	0.00134333	0.0101907
ENSG00000100075	SLC25A1	1.04992	0.215025	4.88277	1.05e-06	3.28e-05
ENSG00000104866	PPP1R37	1.05071	0.250393	4.19622	2.71e-05	0.000476186
ENSG00000135390	ATP5G2	1.05083	0.290685	3.61501	0.000300339	0.00320121
ENSG00000122592	HOXA7	1.05157	0.404671	2.59858	0.00936107	0.0434233
ENSG00000213722	DDAH2	1.05187	0.239731	4.38771	1.15e-05	0.000241167
ENSG00000185379	RAD51D	1.05212	0.4097	2.56804	0.0102276	0.0463985
ENSG00000105552	BCAT2	1.05268	0.313095	3.36217	0.000773329	0.00666452
ENSG00000006534	ALDH3B1	1.05422	0.382309	2.7575	0.00582447	0.0305255
ENSG00000104823	ECH1	1.05434	0.253577	4.15785	3.21e-05	0.000543185
ENSG00000197119	SLC25A29	1.05488	0.364248	2.89606	0.00377882	0.0221194
ENSG00000119403	PHF19	1.05573	0.298939	3.53159	0.000413072	0.00406225
ENSG00000198729	PPP1R14C	1.05621	0.330026	3.20039	0.00137244	0.0103312
ENSG00000103066	PLA2G15	1.05622	0.325053	3.24939	0.00115652	0.00905789
ENSG00000135446	CDK4	1.05642	0.272399	3.8782	0.000105231	0.00139689
ENSG00000165410	CFL2	1.05799	0.310334	3.40919	0.000651563	0.00584407
ENSG00000068903	SIRT2	1.05848	0.213687	4.9534	7.29e-07	2.44e-05
ENSG00000119929	CUTC	1.06063	0.271952	3.90006	9.62e-05	0.00130222
ENSG00000095906	NUBP2	1.06175	0.270487	3.92534	8.66e-05	0.00119691
ENSG00000178996	SNX18	1.06262	0.14282	7.44028	1e-13	1.56e-11
ENSG00000025770	NCAPH2	1.06308	0.266758	3.98517	6.74e-05	0.00098092
ENSG00000172336	POP7	1.06367	0.294306	3.61416	0.000301327	0.00320826
ENSG00000182154	MRPL41	1.0655	0.296902	3.58874	0.00033228	0.00345148
ENSG00000141858	SAMD1	1.06566	0.30429	3.50214	0.000461543	0.00444954
ENSG00000126432	PRDX5	1.06628	0.229907	4.63787	3.52e-06	9.18e-05
ENSG00000175938	ORAI3	1.06642	0.343781	3.10204	0.00192192	0.0133255
ENSG00000116221	MRPL37	1.06714	0.261583	4.07953	4.51e-05	0.000714288
ENSG00000198055	GRK6	1.06778	0.213473	5.00192	5.68e-07	1.96e-05
ENSG00000213465	ARL2	1.06914	0.27181	3.9334	8.38e-05	0.00116715
ENSG00000107372	ZFAND5	1.06922	0.201833	5.29755	1.17e-07	5.14e-06
ENSG00000172725	CORO1B	1.06957	0.262258	4.07832	4.54e-05	0.000716313
ENSG00000103363	ELOB	1.0697	0.258092	4.14465	3.4e-05	0.000571009
ENSG00000163344	PMVK	1.06998	0.259711	4.11989	3.79e-05	0.000622124
ENSG00000166313	APBB1	1.07101	0.200425	5.34367	9.11e-08	4.17e-06
ENSG00000105698	USF2	1.07253	0.260906	4.11081	3.94e-05	0.000641492
ENSG00000175756	AURKAIP1	1.07254	0.241236	4.44601	8.75e-06	0.000194864
ENSG00000136463	TACO1	1.07331	0.283464	3.7864	0.000152843	0.00188811
ENSG00000123179	EBPL	1.07341	0.390799	2.7467	0.00601973	0.0312892
ENSG00000113328	CCNG1	1.07352	0.373149	2.87692	0.00401574	0.0231338
ENSG00000165698	SPACA9	1.07378	0.294384	3.64755	0.000264753	0.00291392
ENSG00000088543	C3orf18	1.07433	0.291503	3.68548	0.00022827	0.00259555
ENSG00000152642	GPD1L	1.07532	0.259285	4.14726	3.36e-05	0.000565024
ENSG00000140025	EFCAB11	1.07541	0.410292	2.62108	0.00876522	0.0414448
ENSG00000168517	HEXIM2	1.07644	0.413387	2.60396	0.00921546	0.0430231
ENSG00000255508	AP002990.1	1.07701	0.346278	3.11024	0.00186936	0.01309
ENSG00000114738	MAPKAPK3	1.07763	0.260991	4.12899	3.64e-05	0.00060152
ENSG00000141480	ARRB2	1.07834	0.271982	3.96474	7.35e-05	0.00105163
ENSG00000122140	MRPS2	1.07855	0.251776	4.28378	1.84e-05	0.000351004
ENSG00000101447	FAM83D	1.07947	0.322305	3.34922	0.000810389	0.00689288
ENSG00000106268	NUDT1	1.08068	0.336711	3.20953	0.0013295	0.0101015
ENSG00000160957	RECQL4	1.08327	0.361542	2.99624	0.00273327	0.017354
ENSG00000128524	ATP6V1F	1.08362	0.292259	3.70774	0.000209116	0.00242134
ENSG00000171858	RPS21	1.08408	0.406337	2.66792	0.00763213	0.0372742
ENSG00000158109	TPRG1L	1.08455	0.223972	4.84234	1.28e-06	3.91e-05
ENSG00000130731	METTL26	1.08475	0.284698	3.81017	0.00013887	0.00175651
ENSG00000269335	IKBKG	1.0855	0.203522	5.33358	9.63e-08	4.33e-06
ENSG00000184436	THAP7	1.08573	0.279553	3.88383	0.000102824	0.00137052
ENSG00000136044	APPL2	1.08577	0.327001	3.32039	0.000898906	0.00745136
ENSG00000170577	SIX2	1.08693	0.303648	3.57958	0.000344149	0.00354841
ENSG00000142409	ZNF787	1.08754	0.308439	3.52596	0.000421945	0.00413084
ENSG00000059691	GATB	1.08769	0.185781	5.85472	4.78e-09	3.21e-07
ENSG00000114923	SLC4A3	1.08873	0.358982	3.03282	0.00242278	0.0158547
ENSG00000112561	TFEB	1.0895	0.317195	3.43479	0.000593009	0.00542069
ENSG00000109654	TRIM2	1.09064	0.365602	2.98313	0.0028532	0.0179056
ENSG00000185420	SMYD3	1.09085	0.33565	3.24996	0.00115421	0.009047
ENSG00000149927	DOC2A	1.09106	0.416415	2.62012	0.00878983	0.041501
ENSG00000173456	RNF26	1.09107	0.314386	3.47048	0.000519532	0.00490474
ENSG00000174684	B4GAT1	1.09247	0.295288	3.69966	0.000215884	0.00248356
ENSG00000113758	DBN1	1.09287	0.403288	2.70989	0.00673048	0.0339384
ENSG00000166788	SAAL1	1.09334	0.340321	3.21267	0.00131505	0.0100159
ENSG00000114779	ABHD14B	1.09388	0.334691	3.26833	0.00108184	0.00857141
ENSG00000107738	VSIR	1.09437	0.427199	2.56172	0.0104154	0.047
ENSG00000160703	NLRX1	1.09456	0.238555	4.58831	4.47e-06	0.000111454
ENSG00000133111	RFXAP	1.09537	0.322459	3.39692	0.000681477	0.00603497
ENSG00000100294	MCAT	1.09589	0.26652	4.11185	3.92e-05	0.0006401
ENSG00000134291	TMEM106C	1.09654	0.346112	3.16818	0.00153396	0.0112407
ENSG00000185024	BRF1	1.09695	0.230627	4.75637	1.97e-06	5.64e-05
ENSG00000196456	ZNF775	1.09807	0.404419	2.71519	0.00662378	0.0334693
ENSG00000105438	KDELR1	1.09854	0.230064	4.77492	1.8e-06	5.24e-05
ENSG00000177156	TALDO1	1.09872	0.307031	3.57852	0.000345544	0.00355344
ENSG00000101335	MYL9	1.09904	0.311869	3.52405	0.000425009	0.00415668
ENSG00000121753	ADGRB2	1.09923	0.379477	2.89669	0.00377123	0.0221092
ENSG00000171160	MORN4	1.10123	0.339945	3.23944	0.00119766	0.00929086
ENSG00000105640	RPL18A	1.10154	0.350049	3.14683	0.00165053	0.0118901
ENSG00000145284	SCD5	1.10205	0.292116	3.77263	0.000161534	0.00197856
ENSG00000169189	NSMCE1	1.1024	0.275871	3.99607	6.44e-05	0.000948831
ENSG00000166169	POLL	1.1025	0.278331	3.96112	7.46e-05	0.0010646
ENSG00000063245	EPN1	1.10331	0.280637	3.93145	8.44e-05	0.00117451
ENSG00000116786	PLEKHM2	1.10449	0.29178	3.78537	0.000153482	0.00189363
ENSG00000162522	KIAA1522	1.10458	0.388885	2.84038	0.00450593	0.0251715
ENSG00000150281	CTF1	1.10539	0.380858	2.90236	0.00370363	0.02179
ENSG00000099804	CDC34	1.10675	0.229365	4.82525	1.4e-06	4.19e-05
ENSG00000168890	TMEM150A	1.10725	0.287761	3.8478	0.000119184	0.00154973
ENSG00000175606	TMEM70	1.10832	0.356986	3.10466	0.00190501	0.0132458
ENSG00000125166	GOT2	1.10855	0.326018	3.40028	0.000673177	0.0059804
ENSG00000167114	SLC27A4	1.10862	0.37853	2.92876	0.00340321	0.020476
ENSG00000167468	GPX4	1.10937	0.373841	2.96749	0.00300239	0.0186093
ENSG00000104897	SF3A2	1.11177	0.223746	4.9689	6.73e-07	2.29e-05
ENSG00000153485	TMEM251	1.11204	0.295348	3.76517	0.000166436	0.00202789
ENSG00000198246	SLC29A3	1.11228	0.319197	3.48463	0.000492822	0.00470475
ENSG00000122490	PQLC1	1.11267	0.247275	4.49973	6.8e-06	0.000159357
ENSG00000160712	IL6R	1.11325	0.353394	3.15018	0.0016317	0.0117762
ENSG00000008853	RHOBTB2	1.11354	0.292125	3.81184	0.000137934	0.00174579
ENSG00000136933	RABEPK	1.11403	0.263956	4.22053	2.44e-05	0.000435811
ENSG00000160014	CALM3	1.11504	0.275962	4.04056	5.33e-05	0.000813777
ENSG00000167107	ACSF2	1.11536	0.360844	3.09098	0.00199495	0.0136673
ENSG00000134072	CAMK1	1.1158	0.237889	4.69043	2.73e-06	7.38e-05
ENSG00000077585	GPR137B	1.11697	0.380379	2.93647	0.00331969	0.0200926
ENSG00000137513	NARS2	1.11702	0.352776	3.16637	0.00154352	0.0112895
ENSG00000119711	ALDH6A1	1.11797	0.183982	6.07651	1.23e-09	9.36e-08
ENSG00000157978	LDLRAP1	1.11898	0.28595	3.91321	9.11e-05	0.00124446
ENSG00000005073	HOXA11	1.11993	0.332716	3.36602	0.000762613	0.00658376
ENSG00000140931	CMTM3	1.12006	0.300656	3.7254	0.000195003	0.00229871
ENSG00000136717	BIN1	1.12057	0.212598	5.27084	1.36e-07	5.82e-06
ENSG00000140854	KATNB1	1.12078	0.311086	3.6028	0.000314811	0.00331933
ENSG00000146834	MEPCE	1.12149	0.312286	3.59123	0.000329119	0.00343564
ENSG00000143434	SEMA6C	1.12174	0.406609	2.75878	0.00580178	0.0304513
ENSG00000167920	TMEM99	1.12267	0.350694	3.20129	0.00136813	0.010315
ENSG00000136630	HLX	1.12281	0.300938	3.73103	0.000190699	0.00226487
ENSG00000161281	COX7A1	1.12392	0.288091	3.90126	9.57e-05	0.00129755
ENSG00000135736	CCDC102A	1.12525	0.282663	3.9809	6.87e-05	0.000995764
ENSG00000148468	FAM171A1	1.12625	0.324655	3.46906	0.000522281	0.00492832
ENSG00000119333	WDR34	1.12672	0.274551	4.10385	4.06e-05	0.000657508
ENSG00000090006	LTBP4	1.12972	0.331707	3.40578	0.000659753	0.00588024
ENSG00000104976	SNAPC2	1.13168	0.306205	3.69582	0.00021918	0.00251262
ENSG00000164649	CDCA7L	1.13625	0.39752	2.85834	0.00425861	0.0241272
ENSG00000074071	MRPS34	1.13703	0.352671	3.22406	0.00126387	0.00970836
ENSG00000171840	NINJ2	1.139	0.408062	2.79124	0.00525057	0.0282725
ENSG00000099785	2022-03-02	1.13941	0.351956	3.23736	0.00120639	0.00934011
ENSG00000170889	RPS9	1.13942	0.418002	2.72587	0.00641326	0.0327864
ENSG00000167986	DDB1	1.13943	0.188587	6.04191	1.52e-09	1.15e-07
ENSG00000130159	ECSIT	1.13957	0.290315	3.92531	8.66e-05	0.00119691
ENSG00000106266	SNX8	1.13963	0.319297	3.56919	0.00035809	0.00364418
ENSG00000164300	SERINC5	1.14124	0.392365	2.9086	0.00363046	0.0214627
ENSG00000249115	HAUS5	1.14291	0.425017	2.6891	0.00716452	0.0356135
ENSG00000101417	PXMP4	1.14322	0.332076	3.44264	0.000576057	0.00531797
ENSG00000108262	GIT1	1.14444	0.241922	4.7306	2.24e-06	6.27e-05
ENSG00000123191	ATP7B	1.14447	0.384166	2.97909	0.00289105	0.0180732
ENSG00000165475	CRYL1	1.14448	0.265498	4.31068	1.63e-05	0.000319303
ENSG00000099875	MKNK2	1.14454	0.336764	3.39863	0.000677249	0.00600568
ENSG00000187051	RPS19BP1	1.14502	0.256665	4.46113	8.15e-06	0.000183486
ENSG00000169957	ZNF768	1.14511	0.24275	4.71723	2.39e-06	6.64e-05
ENSG00000130511	SSBP4	1.14583	0.30519	3.75447	0.000173711	0.00209696
ENSG00000126088	UROD	1.147	0.256017	4.48018	7.46e-06	0.000171955
ENSG00000004059	ARF5	1.14735	0.231171	4.96322	6.93e-07	2.34e-05
ENSG00000105701	FKBP8	1.14927	0.266829	4.30713	1.65e-05	0.000323424
ENSG00000100347	SAMM50	1.14945	0.218605	5.25811	1.46e-07	6.13e-06
ENSG00000174547	MRPL11	1.1497	0.324619	3.54168	0.000397584	0.00395564
ENSG00000170430	MGMT	1.15014	0.376114	3.05796	0.00222851	0.0148669
ENSG00000127554	GFER	1.15077	0.274666	4.18969	2.79e-05	0.000487031
ENSG00000112667	DNPH1	1.15109	0.290304	3.96512	7.34e-05	0.00105074
ENSG00000168874	ATOH8	1.15139	0.38444	2.99497	0.00274471	0.0174002
ENSG00000170088	TMEM192	1.15194	0.240876	4.78229	1.73e-06	5.06e-05
ENSG00000165752	STK32C	1.15205	0.360568	3.1951	0.00139783	0.0104703
ENSG00000138944	KIAA1644	1.15208	0.384525	2.99613	0.00273432	0.0173543
ENSG00000117632	STMN1	1.15375	0.355811	3.2426	0.00118446	0.00921039
ENSG00000149809	TM7SF2	1.15439	0.423207	2.72772	0.00637742	0.0326372
ENSG00000125967	NECAB3	1.15511	0.418573	2.75964	0.00578656	0.0304
ENSG00000171222	SCAND1	1.15535	0.252129	4.58238	4.6e-06	0.000114516
ENSG00000167733	HSD11B1L	1.15566	0.347495	3.32568	0.000882034	0.00734884
ENSG00000168118	RAB4A	1.15637	0.214466	5.39187	6.97e-08	3.3e-06
ENSG00000167526	RPL13	1.15645	0.443464	2.60776	0.00911362	0.0426595
ENSG00000225663	MCRIP1	1.15717	0.30998	3.73304	0.00018918	0.00225313
ENSG00000103502	CDIPT	1.15766	0.250729	4.61718	3.89e-06	9.93e-05
ENSG00000178397	FAM220A	1.15834	0.244431	4.73893	2.15e-06	6.08e-05
ENSG00000103319	EEF2K	1.15837	0.440382	2.63038	0.00852901	0.0405926
ENSG00000152133	GPATCH11	1.15852	0.327669	3.53563	0.000406811	0.00402416
ENSG00000161016	RPL8	1.16262	0.415357	2.7991	0.00512457	0.0278025
ENSG00000136274	NACAD	1.16504	0.246014	4.73567	2.18e-06	6.16e-05
ENSG00000101298	SNPH	1.16534	0.350047	3.32908	0.00087133	0.00730023
ENSG00000185483	ROR1	1.16561	0.298464	3.90536	9.41e-05	0.00127955
ENSG00000125656	CLPP	1.16576	0.295808	3.94093	8.12e-05	0.00113857
ENSG00000248487	ABHD14A	1.16596	0.360465	3.23459	0.0012182	0.00941288
ENSG00000221926	TRIM16	1.16722	0.230692	5.05965	4.2e-07	1.52e-05
ENSG00000139508	SLC46A3	1.16739	0.312904	3.73082	0.00019086	0.00226487
ENSG00000188191	PRKAR1B	1.16896	0.260831	4.48168	7.41e-06	0.000171059
ENSG00000276045	ORAI1	1.17015	0.284439	4.11389	3.89e-05	0.000635857
ENSG00000006638	TBXA2R	1.1706	0.273933	4.27328	1.93e-05	0.000364739
ENSG00000180694	TMEM64	1.17117	0.209674	5.58567	2.33e-08	1.28e-06
ENSG00000181218	HIST3H2A	1.17193	0.413337	2.83528	0.00457852	0.025468
ENSG00000108819	PPP1R9B	1.17238	0.23755	4.9353	8e-07	2.63e-05
ENSG00000085741	WNT11	1.17241	0.409958	2.85982	0.00423876	0.0240426
ENSG00000126107	HECTD3	1.17368	0.238461	4.92189	8.57e-07	2.77e-05
ENSG00000158301	GPRASP2	1.17461	0.349011	3.36554	0.000763934	0.00659226
ENSG00000137486	ARRB1	1.17495	0.328814	3.57331	0.000352499	0.00360414
ENSG00000160211	G6PD	1.17774	0.238938	4.92905	8.26e-07	2.7e-05
ENSG00000136247	ZDHHC4	1.17816	0.248728	4.73676	2.17e-06	6.14e-05
ENSG00000139946	PELI2	1.17991	0.354364	3.32966	0.000869528	0.00729137
ENSG00000142784	WDTC1	1.18075	0.224378	5.26232	1.42e-07	6.03e-06
ENSG00000198056	PRIM1	1.1811	0.46125	2.56065	0.0104477	0.0470698
ENSG00000179409	GEMIN4	1.18111	0.269914	4.37586	1.21e-05	0.000251024
ENSG00000149474	KAT14	1.18309	0.26829	4.40973	1.03e-05	0.000221963
ENSG00000125901	MRPS26	1.18391	0.319529	3.70519	0.000211236	0.00244444
ENSG00000177427	MIEF2	1.18409	0.320159	3.69844	0.00021693	0.00249412
ENSG00000109794	FAM149A	1.18449	0.398678	2.97104	0.00296792	0.0184307
ENSG00000170604	IRF2BP1	1.18568	0.311287	3.80896	0.000139553	0.00176167
ENSG00000167632	TRAPPC9	1.1857	0.317683	3.73235	0.000189698	0.00225656
ENSG00000168393	DTYMK	1.18602	0.34941	3.39434	0.000687946	0.00607577
ENSG00000005022	SLC25A5	1.18673	0.394758	3.00622	0.00264514	0.0168813
ENSG00000130312	MRPL34	1.18795	0.292435	4.06226	4.86e-05	0.000758232
ENSG00000179526	SHARPIN	1.18869	0.253906	4.68161	2.85e-06	7.63e-05
ENSG00000107021	TBC1D13	1.18911	0.384259	3.09456	0.00197107	0.0135845
ENSG00000101945	SUV39H1	1.18969	0.437724	2.71791	0.00656954	0.033296
ENSG00000179588	ZFPM1	1.19156	0.256945	4.63742	3.53e-06	9.18e-05
ENSG00000167515	TRAPPC2L	1.1916	0.301296	3.95491	7.66e-05	0.00108657
ENSG00000125817	CENPB	1.1938	0.275177	4.33828	1.44e-05	0.000287493
ENSG00000165695	AK8	1.19398	0.456048	2.6181	0.00884201	0.041657
ENSG00000149212	SESN3	1.19412	0.347718	3.43415	0.000594405	0.00542585
ENSG00000051128	HOMER3	1.19659	0.326253	3.66766	0.000244782	0.00274148
ENSG00000104884	ERCC2	1.19708	0.437199	2.73806	0.00618022	0.0318535
ENSG00000179886	TIGD5	1.19776	0.264908	4.5214	6.14e-06	0.000146866
ENSG00000272617	COG8	1.19811	0.268527	4.46178	8.13e-06	0.000183351
ENSG00000138413	IDH1	1.19849	0.222834	5.37838	7.52e-08	3.52e-06
ENSG00000072210	ALDH3A2	1.19869	0.210647	5.69052	1.27e-08	7.54e-07
ENSG00000229809	ZNF688	1.20004	0.259299	4.62802	3.69e-06	9.51e-05
ENSG00000007255	TRAPPC6A	1.20017	0.375707	3.19443	0.00140106	0.0104853
ENSG00000181019	NQO1	1.20054	0.342098	3.50934	0.000449222	0.0043565
ENSG00000174791	RIN1	1.20059	0.386141	3.1092	0.00187595	0.0131182
ENSG00000137103	TMEM8B	1.2009	0.33948	3.53746	0.000404	0.00401446
ENSG00000164535	DAGLB	1.20185	0.327621	3.66841	0.000244062	0.00273696
ENSG00000151502	VPS26B	1.20327	0.299092	4.02309	5.74e-05	0.000863815
ENSG00000197971	MBP	1.20365	0.361705	3.32771	0.00087563	0.00732685
ENSG00000204314	PRRT1	1.20484	0.429654	2.8042	0.00504411	0.0274725
ENSG00000099795	NDUFB7	1.20485	0.301618	3.99462	6.48e-05	0.000951788
ENSG00000051596	THOC3	1.20536	0.376999	3.19724	0.00138748	0.0104168
ENSG00000120696	KBTBD7	1.2076	0.351036	3.44012	0.000581456	0.00534832
ENSG00000064545	TMEM161A	1.20818	0.381864	3.16391	0.00155665	0.0113683
ENSG00000160993	ALKBH4	1.20888	0.29193	4.141	3.46e-05	0.000577705
ENSG00000137880	GCHFR	1.20942	0.390197	3.09952	0.00193832	0.013409
ENSG00000106351	AGFG2	1.20959	0.395111	3.06139	0.00220308	0.0147424
ENSG00000170364	SETMAR	1.20968	0.426122	2.83881	0.00452818	0.0252526
ENSG00000184508	HDDC3	1.21128	0.385889	3.13894	0.0016956	0.0121388
ENSG00000169100	SLC25A6	1.21143	0.477642	2.53626	0.0112043	0.0495774
ENSG00000136002	ARHGEF4	1.21157	0.36307	3.337	0.000846867	0.00712883
ENSG00000139714	MORN3	1.2117	0.374702	3.23377	0.0012217	0.0094288
ENSG00000164615	CAMLG	1.21368	0.238437	5.09015	3.58e-07	1.34e-05
ENSG00000167617	CDC42EP5	1.21423	0.383134	3.16921	0.00152854	0.011216
ENSG00000107263	RAPGEF1	1.21462	0.240697	5.04627	4.51e-07	1.61e-05
ENSG00000160298	C21orf58	1.21562	0.352416	3.44938	0.000561877	0.005214
ENSG00000125520	SLC2A4RG	1.21583	0.296074	4.10652	4.02e-05	0.000651581
ENSG00000164087	POC1A	1.216	0.467289	2.60224	0.0092618	0.0431571
ENSG00000132881	RSG1	1.21724	0.376583	3.23233	0.00122786	0.00946891
ENSG00000165804	ZNF219	1.21854	0.31107	3.91726	8.96e-05	0.00122714
ENSG00000133315	MACROD1	1.21884	0.278231	4.38067	1.18e-05	0.000246973
ENSG00000197568	HHLA3	1.2194	0.285071	4.27752	1.89e-05	0.000359263
ENSG00000183011	NAA38	1.22052	0.26941	4.53033	5.89e-06	0.000141482
ENSG00000142327	RNPEPL1	1.221	0.234488	5.2071	1.92e-07	7.65e-06
ENSG00000099797	TECR	1.22118	0.219896	5.55344	2.8e-08	1.5e-06
ENSG00000104915	STX10	1.22292	0.269206	4.54269	5.55e-06	0.000134591
ENSG00000235863	B3GALT4	1.22309	0.370011	3.30555	0.000947918	0.007751
ENSG00000179085	DPM3	1.22451	0.353644	3.46255	0.000535084	0.00503215
ENSG00000189221	MAOA	1.22744	0.463115	2.6504	0.00803974	0.0387729
ENSG00000095321	CRAT	1.22867	0.262234	4.68539	2.79e-06	7.52e-05
ENSG00000196220	SRGAP3	1.22951	0.436085	2.81944	0.00481083	0.0264595
ENSG00000116857	TMEM9	1.22996	0.306821	4.00873	6.1e-05	0.000911036
ENSG00000148985	PGAP2	1.23006	0.224925	5.46877	4.53e-08	2.3e-06
ENSG00000184640	2022-09-09	1.23057	0.309959	3.9701	7.18e-05	0.0010314
ENSG00000163050	COQ8A	1.2307	0.300175	4.09996	4.13e-05	0.000666476
ENSG00000142694	EVA1B	1.23183	0.277204	4.44377	8.84e-06	0.000196232
ENSG00000124587	PEX6	1.23243	0.310659	3.96715	7.27e-05	0.00104337
ENSG00000138162	TACC2	1.23319	0.316557	3.89562	9.79e-05	0.00131808
ENSG00000119574	ZBTB45	1.23325	0.27788	4.43806	9.08e-06	0.000200601
ENSG00000132563	REEP2	1.23364	0.456803	2.70058	0.00692177	0.0346974
ENSG00000183010	PYCR1	1.2342	0.298589	4.13344	3.57e-05	0.000592492
ENSG00000140988	RPS2	1.23453	0.430051	2.87065	0.00409628	0.0234677
ENSG00000214530	STARD10	1.23561	0.392941	3.14452	0.0016636	0.0119668
ENSG00000099385	BCL7C	1.23645	0.283815	4.35655	1.32e-05	0.000269203
ENSG00000126243	LRFN3	1.23768	0.284959	4.34335	1.4e-05	0.000282095
ENSG00000178585	CTNNBIP1	1.24074	0.288912	4.29451	1.75e-05	0.000339409
ENSG00000141933	TPGS1	1.24271	0.311095	3.99464	6.48e-05	0.000951788
ENSG00000178896	EXOSC4	1.24288	0.245622	5.06014	4.19e-07	1.52e-05
ENSG00000071246	VASH1	1.24427	0.376383	3.30586	0.000946865	0.00775068
ENSG00000083845	RPS5	1.24493	0.464421	2.68061	0.0073488	0.0362573
ENSG00000090238	YPEL3	1.24503	0.297264	4.18829	2.81e-05	0.000489621
ENSG00000111907	TPD52L1	1.24511	0.326181	3.81725	0.000134945	0.00171797
ENSG00000274070	CASTOR2	1.2454	0.384791	3.23656	0.00120981	0.00935918
ENSG00000167965	MLST8	1.24729	0.315463	3.95386	7.69e-05	0.00108953
ENSG00000023909	GCLM	1.2479	0.292704	4.26335	2.01e-05	0.000377338
ENSG00000068383	INPP5A	1.24815	0.294471	4.23863	2.25e-05	0.000411136
ENSG00000167925	GHDC	1.25192	0.350727	3.56951	0.000357643	0.00364418
ENSG00000175854	SWI5	1.25452	0.31169	4.02489	5.7e-05	0.000859878
ENSG00000211584	SLC48A1	1.25655	0.170319	7.3776	1.61e-13	2.39e-11
ENSG00000174276	ZNHIT2	1.25829	0.366212	3.43595	0.000590478	0.00540259
ENSG00000007520	TSR3	1.26045	0.220059	5.7278	1.02e-08	6.21e-07
ENSG00000103876	FAH	1.26054	0.220175	5.72517	1.03e-08	6.28e-07
ENSG00000099330	OCEL1	1.26342	0.417311	3.02752	0.00246572	0.0160822
ENSG00000242259	C22orf39	1.26405	0.272929	4.63142	3.63e-06	9.41e-05
ENSG00000168101	NUDT16L1	1.26407	0.389738	3.24338	0.00118121	0.00918876
ENSG00000179632	MAF1	1.26408	0.251886	5.01847	5.21e-07	1.81e-05
ENSG00000167658	EEF2	1.26764	0.492589	2.57342	0.01007	0.0458603
ENSG00000185813	PCYT2	1.26776	0.299479	4.23322	2.3e-05	0.000419207
ENSG00000164897	TMUB1	1.26852	0.299841	4.23062	2.33e-05	0.00042172
ENSG00000166189	HPS6	1.27082	0.286915	4.42926	9.46e-06	0.000207328
ENSG00000171703	TCEA2	1.27098	0.246	5.1666	2.38e-07	9.35e-06
ENSG00000128487	SPECC1	1.27113	0.4369	2.90944	0.0036208	0.021412
ENSG00000160446	ZDHHC12	1.27192	0.349956	3.63451	0.000278504	0.00303794
ENSG00000247596	TWF2	1.27199	0.231635	5.49134	3.99e-08	2.06e-06
ENSG00000102057	KCND1	1.27262	0.428516	2.96984	0.00297956	0.0184854
ENSG00000090097	PCBP4	1.27413	0.296748	4.29364	1.76e-05	0.000339825
ENSG00000103647	CORO2B	1.27484	0.475519	2.68095	0.00734124	0.0362435
ENSG00000005243	COPZ2	1.27765	0.38679	3.30321	0.000955859	0.00778848
ENSG00000130881	LRP3	1.2777	0.346853	3.6837	0.000229876	0.00260624
ENSG00000171159	C9orf16	1.2785	0.446181	2.86543	0.00416437	0.0237445
ENSG00000171033	PKIA	1.27862	0.409799	3.12012	0.00180778	0.0127554
ENSG00000120875	DUSP4	1.27906	0.406685	3.1451	0.00166032	0.0119519
ENSG00000163382	NAXE	1.27943	0.263927	4.84767	1.25e-06	3.83e-05
ENSG00000137273	FOXF2	1.27969	0.346968	3.6882	0.000225848	0.00257548
ENSG00000099624	ATP5D	1.28061	0.315697	4.05644	4.98e-05	0.000772089
ENSG00000161981	SNRNP25	1.28068	0.343124	3.7324	0.000189665	0.00225656
ENSG00000099822	HCN2	1.28104	0.459409	2.78844	0.00529624	0.0284188
ENSG00000106211	HSPB1	1.28116	0.293675	4.36252	1.29e-05	0.000263337
ENSG00000137054	POLR1E	1.28164	0.426123	3.00767	0.00263262	0.0168399
ENSG00000160999	SH2B2	1.28204	0.302544	4.23752	2.26e-05	0.000412783
ENSG00000146576	C7orf26	1.28228	0.23226	5.52085	3.37e-08	1.77e-06
ENSG00000105135	ILVBL	1.28244	0.261261	4.90865	9.17e-07	2.91e-05
ENSG00000100599	RIN3	1.28272	0.295014	4.34802	1.37e-05	0.000277871
ENSG00000106683	LIMK1	1.28321	0.233973	5.48442	4.15e-08	2.13e-06
ENSG00000122386	ZNF205	1.28335	0.301743	4.25314	2.11e-05	0.000391587
ENSG00000160539	PLPP7	1.28358	0.315668	4.06623	4.78e-05	0.000747827
ENSG00000149476	TKFC	1.28794	0.211753	6.08228	1.18e-09	9.06e-08
ENSG00000107130	NCS1	1.28797	0.250244	5.14684	2.65e-07	1.03e-05
ENSG00000102882	MAPK3	1.28893	0.324337	3.97404	7.07e-05	0.00101959
ENSG00000204634	TBC1D8	1.28961	0.371277	3.47345	0.000513821	0.00486934
ENSG00000140044	JDP2	1.29477	0.291921	4.43533	9.19e-06	0.000202937
ENSG00000221829	FANCG	1.29515	0.255801	5.06314	4.12e-07	1.5e-05
ENSG00000173272	MZT2A	1.29527	0.349695	3.70399	0.000212232	0.00245307
ENSG00000183979	NPB	1.29916	0.444213	2.92464	0.00344854	0.0206547
ENSG00000233927	RPS28	1.30154	0.467351	2.78493	0.00535393	0.0286631
ENSG00000166289	PLEKHF1	1.30397	0.287303	4.53868	5.66e-06	0.000137007
ENSG00000118420	UBE3D	1.30904	0.499183	2.62236	0.0087322	0.0413186
ENSG00000161544	CYGB	1.30916	0.403861	3.2416	0.0011886	0.00923523
ENSG00000186868	MAPT	1.3098	0.485641	2.69704	0.00699579	0.03497
ENSG00000174516	PELI3	1.31018	0.287651	4.55476	5.24e-06	0.000128363
ENSG00000164885	CDK5	1.31153	0.373533	3.51114	0.00044619	0.00433353
ENSG00000198934	MAGEE1	1.31306	0.386085	3.40097	0.000671476	0.00597071
ENSG00000152082	MZT2B	1.31554	0.281935	4.6661	3.07e-06	8.18e-05
ENSG00000177854	TMEM187	1.31618	0.329917	3.98942	6.62e-05	0.000967816
ENSG00000134508	CABLES1	1.31675	0.453177	2.90559	0.0036656	0.0216117
ENSG00000132429	POPDC3	1.31729	0.207776	6.33997	2.3e-10	2.08e-08
ENSG00000161179	YDJC	1.31767	0.438605	3.00422	0.00266265	0.0169765
ENSG00000158716	DUSP23	1.31774	0.429736	3.0664	0.00216654	0.0145776
ENSG00000084731	KIF3C	1.31783	0.380014	3.46785	0.000524642	0.00494821
ENSG00000141401	IMPA2	1.31787	0.316295	4.16657	3.09e-05	0.000529708
ENSG00000100304	TTLL12	1.31793	0.270679	4.86895	1.12e-06	3.49e-05
ENSG00000100417	PMM1	1.31909	0.265209	4.97375	6.57e-07	2.24e-05
ENSG00000197296	FITM2	1.32029	0.309801	4.26173	2.03e-05	0.000379714
ENSG00000065057	NTHL1	1.32034	0.48755	2.70812	0.00676651	0.034085
ENSG00000126903	SLC10A3	1.32222	0.256129	5.16231	2.44e-07	9.51e-06
ENSG00000176946	THAP4	1.32237	0.19768	6.68943	2.24e-11	2.45e-09
ENSG00000165886	UBTD1	1.32293	0.313722	4.21688	2.48e-05	0.000442523
ENSG00000167130	DOLPP1	1.32662	0.356062	3.72582	0.000194681	0.0022963
ENSG00000092621	PHGDH	1.33012	0.406309	3.27366	0.00106166	0.00845009
ENSG00000198892	SHISA4	1.33016	0.277064	4.80091	1.58e-06	4.66e-05
ENSG00000152137	HSPB8	1.33018	0.301223	4.41595	1.01e-05	0.000217102
ENSG00000213563	C8orf82	1.33498	0.255806	5.21874	1.8e-07	7.33e-06
ENSG00000053371	AKR7A2	1.33503	0.255782	5.21939	1.8e-07	7.32e-06
ENSG00000182093	WRB	1.33698	0.390108	3.42721	0.000609809	0.00554578
ENSG00000146540	C7orf50	1.3371	0.302485	4.42038	9.85e-06	0.000213169
ENSG00000272031	ANKRD34A	1.33839	0.342442	3.90837	9.29e-05	0.00126611
ENSG00000145945	FAM50B	1.33959	0.484117	2.76707	0.00565621	0.0298836
ENSG00000172830	SSH3	1.33961	0.302089	4.43448	9.23e-06	0.000203505
ENSG00000163485	ADORA1	1.34091	0.431607	3.10679	0.00189133	0.0131928
ENSG00000204392	LSM2	1.34121	0.353932	3.78947	0.000150971	0.00187089
ENSG00000116128	BCL9	1.34188	0.296958	4.51877	6.22e-06	0.000148158
ENSG00000184887	BTBD6	1.3449	0.324648	4.14264	3.43e-05	0.000575051
ENSG00000066027	PPP2R5A	1.34935	0.273268	4.93782	7.9e-07	2.6e-05
ENSG00000171130	ATP6V0E2	1.35461	0.350333	3.86662	0.000110353	0.00145306
ENSG00000002330	BAD	1.35517	0.281212	4.81904	1.44e-06	4.3e-05
ENSG00000137764	MAP2K5	1.35551	0.405064	3.3464	0.000818677	0.00694528
ENSG00000100422	CERK	1.35556	0.31512	4.30171	1.69e-05	0.000330196
ENSG00000143412	ANXA9	1.35628	0.409863	3.30911	0.000935936	0.00769338
ENSG00000121653	MAPK8IP1	1.35664	0.292494	4.63818	3.51e-06	9.18e-05
ENSG00000171443	ZNF524	1.35785	0.325818	4.16752	3.08e-05	0.000527951
ENSG00000244486	SCARF2	1.35819	0.245661	5.52872	3.23e-08	1.7e-06
ENSG00000105258	POLR2I	1.3593	0.323206	4.20568	2.6e-05	0.000459574
ENSG00000170271	FAXDC2	1.36006	0.352575	3.85749	0.000114558	0.00150338
ENSG00000063438	AHRR	1.36076	0.252714	5.3846	7.26e-08	3.43e-06
ENSG00000127220	ABHD8	1.36118	0.291762	4.66537	3.08e-06	8.18e-05
ENSG00000104679	R3HCC1	1.36191	0.296677	4.59054	4.42e-06	0.000110554
ENSG00000128185	DGCR6L	1.36233	0.258781	5.26443	1.41e-07	5.97e-06
ENSG00000168060	NAALADL1	1.36308	0.444332	3.06771	0.00215708	0.0145289
ENSG00000183160	TMEM119	1.36559	0.298566	4.57385	4.79e-06	0.000118833
ENSG00000076248	UNG	1.36606	0.423699	3.22413	0.00126355	0.00970836
ENSG00000164088	PPM1M	1.37192	0.261136	5.25365	1.49e-07	6.27e-06
ENSG00000123080	CDKN2C	1.37324	0.373908	3.67268	0.000240023	0.0026994
ENSG00000122359	ANXA11	1.37466	0.263369	5.21954	1.79e-07	7.32e-06
ENSG00000161677	JOSD2	1.3747	0.260837	5.27035	1.36e-07	5.82e-06
ENSG00000174928	C3orf33	1.38131	0.445651	3.09953	0.00193829	0.013409
ENSG00000243449	C4orf48	1.38508	0.4846	2.85819	0.00426066	0.0241318
ENSG00000151552	QDPR	1.3851	0.258601	5.35612	8.5e-08	3.93e-06
ENSG00000105655	ISYNA1	1.38517	0.459641	3.0136	0.00258167	0.016628
ENSG00000138678	GPAT3	1.38581	0.495725	2.79553	0.00518154	0.0279875
ENSG00000117399	CDC20	1.38803	0.508436	2.73	0.00633352	0.032483
ENSG00000214140	PRCD	1.3901	0.400326	3.47242	0.00051579	0.00487647
ENSG00000072954	TMEM38A	1.39181	0.354417	3.92704	8.6e-05	0.00119169
ENSG00000133243	BTBD2	1.3935	0.284975	4.8899	1.01e-06	3.17e-05
ENSG00000185252	ZNF74	1.3936	0.420966	3.31049	0.00093134	0.00766068
ENSG00000106853	PTGR1	1.39363	0.267161	5.21645	1.82e-07	7.38e-06
ENSG00000163704	PRRT3	1.39435	0.230887	6.0391	1.55e-09	1.16e-07
ENSG00000090447	TFAP4	1.39456	0.51385	2.71393	0.00664896	0.0335619
ENSG00000196230	TUBB	1.39466	0.371918	3.74992	0.000176889	0.00212744
ENSG00000169683	LRRC45	1.39789	0.454792	3.07369	0.00211432	0.0143
ENSG00000187091	PLCD1	1.3979	0.248479	5.62585	1.85e-08	1.04e-06
ENSG00000176531	PHLDB3	1.39903	0.343879	4.06837	4.73e-05	0.000741586
ENSG00000100319	ZMAT5	1.40093	0.269215	5.20376	1.95e-07	7.77e-06
ENSG00000182054	IDH2	1.40232	0.225515	6.2183	5.03e-10	4.16e-08
ENSG00000179965	ZNF771	1.40309	0.29476	4.76013	1.93e-06	5.55e-05
ENSG00000159423	ALDH4A1	1.41038	0.340674	4.13999	3.47e-05	0.000579767
ENSG00000198937	CCDC167	1.41055	0.389751	3.61911	0.000295618	0.00316988
ENSG00000105379	ETFB	1.41269	0.275017	5.13672	2.8e-07	1.08e-05
ENSG00000170899	GSTA4	1.41458	0.288026	4.91128	9.05e-07	2.88e-05
ENSG00000184009	ACTG1	1.417	0.394786	3.58929	0.000331578	0.00344784
ENSG00000196976	LAGE3	1.41714	0.275935	5.13579	2.81e-07	1.08e-05
ENSG00000128309	MPST	1.42075	0.325664	4.36262	1.29e-05	0.000263337
ENSG00000196544	BORCS6	1.42079	0.293949	4.83345	1.34e-06	4.05e-05
ENSG00000181588	MEX3D	1.42465	0.342229	4.16286	3.14e-05	0.000535117
ENSG00000149823	VPS51	1.42514	0.345362	4.12651	3.68e-05	0.000607549
ENSG00000122986	HVCN1	1.4267	0.329367	4.33164	1.48e-05	0.000295104
ENSG00000176973	FAM89B	1.42828	0.339765	4.20373	2.63e-05	0.000461885
ENSG00000102178	UBL4A	1.42855	0.364223	3.92218	8.77e-05	0.0012074
ENSG00000059122	FLYWCH1	1.43197	0.249563	5.7379	9.59e-09	5.87e-07
ENSG00000169738	DCXR	1.43246	0.26814	5.34222	9.18e-08	4.19e-06
ENSG00000166896	ATP23	1.43283	0.560037	2.55846	0.0105136	0.0472581
ENSG00000004776	HSPB6	1.43646	0.379223	3.7879	0.000151924	0.00187796
ENSG00000103260	METRN	1.43912	0.389318	3.69651	0.000218582	0.00250722
ENSG00000169583	CLIC3	1.43954	0.473488	3.04028	0.0023636	0.0155248
ENSG00000102996	MMP15	1.44218	0.417326	3.45575	0.00054876	0.00512141
ENSG00000274180	NATD1	1.44225	0.282824	5.09947	3.41e-07	1.28e-05
ENSG00000133627	ACTR3B	1.44242	0.449413	3.20956	0.0013294	0.0101015
ENSG00000143409	MINDY1	1.44311	0.328985	4.38656	1.15e-05	0.000241964
ENSG00000103145	HCFC1R1	1.44397	0.339564	4.25243	2.11e-05	0.000392468
ENSG00000101220	C20orf27	1.44469	0.407852	3.5422	0.000396804	0.00395189
ENSG00000115226	FNDC4	1.44496	0.345318	4.18443	2.86e-05	0.000496682
ENSG00000143819	EPHX1	1.44576	0.205291	7.04249	1.89e-12	2.45e-10
ENSG00000128591	FLNC	1.44651	0.248998	5.8093	6.27e-09	4.09e-07
ENSG00000160113	NR2F6	1.44698	0.337718	4.28457	1.83e-05	0.000350086
ENSG00000103495	MAZ	1.44986	0.248937	5.82419	5.74e-09	3.82e-07
ENSG00000181029	TRAPPC5	1.45468	0.544671	2.67075	0.00756815	0.0370553
ENSG00000180096	2022-09-01	1.45485	0.57367	2.53604	0.0112115	0.049587
ENSG00000089685	BIRC5	1.45725	0.437908	3.32775	0.000875505	0.00732685
ENSG00000172985	SH3RF3	1.4578	0.24664	5.91065	3.41e-09	2.37e-07
ENSG00000167969	ECI1	1.45886	0.259718	5.61707	1.94e-08	1.09e-06
ENSG00000170296	GABARAP	1.45999	0.451359	3.23465	0.00121792	0.00941288
ENSG00000168003	SLC3A2	1.46031	0.356409	4.09729	4.18e-05	0.000671429
ENSG00000224051	CPTP	1.46493	0.290194	5.0481	4.46e-07	1.6e-05
ENSG00000110799	VWF	1.46624	0.48617	3.0159	0.00256215	0.0165482
ENSG00000138606	SHF	1.46901	0.40868	3.59453	0.000324974	0.00340997
ENSG00000158292	GPR153	1.46907	0.411547	3.56963	0.000357485	0.00364418
ENSG00000123933	MXD4	1.47101	0.235696	6.24114	4.34e-10	3.67e-08
ENSG00000100065	CARD10	1.47175	0.309102	4.76137	1.92e-06	5.54e-05
ENSG00000092445	TYRO3	1.47261	0.276434	5.32717	9.98e-08	4.45e-06
ENSG00000165617	DACT1	1.47519	0.369096	3.99676	6.42e-05	0.000948682
ENSG00000144647	POMGNT2	1.4786	0.346205	4.27089	1.95e-05	0.00036761
ENSG00000157514	TSC22D3	1.48016	0.462238	3.20216	0.00136403	0.0103039
ENSG00000100292	HMOX1	1.48057	0.356476	4.15334	3.28e-05	0.000552584
ENSG00000183876	ARSI	1.48226	0.436424	3.39637	0.000682859	0.00604447
ENSG00000109089	CDR2L	1.48457	0.276556	5.36804	7.96e-08	3.69e-06
ENSG00000138172	CALHM2	1.4848	0.33778	4.39575	1.1e-05	0.000233612
ENSG00000149582	TMEM25	1.48761	0.467286	3.18352	0.00145497	0.0108033
ENSG00000159784	FAM131B	1.49201	0.349844	4.2648	2e-05	0.000375245
ENSG00000123143	PKN1	1.49211	0.285837	5.22013	1.79e-07	7.32e-06
ENSG00000198816	ZNF358	1.49381	0.299896	4.98109	6.32e-07	2.17e-05
ENSG00000106330	MOSPD3	1.49509	0.345242	4.33057	1.49e-05	0.000296233
ENSG00000167100	SAMD14	1.4959	0.351929	4.25057	2.13e-05	0.00039499
ENSG00000164967	RPP25L	1.49802	0.319495	4.6887	2.75e-06	7.44e-05
ENSG00000198431	TXNRD1	1.4982	0.205926	7.27545	3.45e-13	4.97e-11
ENSG00000139880	CDH24	1.49841	0.502085	2.98436	0.00284169	0.0178448
ENSG00000076662	ICAM3	1.50132	0.360395	4.16576	3.1e-05	0.000530192
ENSG00000258130	AC106782.1	1.50198	0.577284	2.6018	0.00927357	0.0431637
ENSG00000176058	TPRN	1.50361	0.267088	5.62965	1.81e-08	1.02e-06
ENSG00000184635	ZNF93	1.50519	0.551988	2.72686	0.0063941	0.0327054
ENSG00000105227	PRX	1.51821	0.370791	4.09451	4.23e-05	0.00067843
ENSG00000168268	NT5DC2	1.52255	0.300228	5.07129	3.95e-07	1.44e-05
ENSG00000162836	ACP6	1.52256	0.588917	2.58536	0.0097278	0.0447323
ENSG00000118960	HS1BP3	1.53197	0.229036	6.68879	2.25e-11	2.45e-09
ENSG00000125744	RTN2	1.53394	0.477454	3.21274	0.00131474	0.0100159
ENSG00000183779	ZNF703	1.53434	0.362903	4.22796	2.36e-05	0.000425174
ENSG00000176428	VPS37D	1.53555	0.468141	3.28011	0.00103767	0.00831195
ENSG00000135045	C9orf40	1.53571	0.350872	4.37683	1.2e-05	0.000250753
ENSG00000158156	XKR8	1.53972	0.327717	4.69834	2.62e-06	7.16e-05
ENSG00000118242	MREG	1.54105	0.370031	4.16466	3.12e-05	0.00053183
ENSG00000005882	PDK2	1.54239	0.36369	4.24095	2.23e-05	0.000408047
ENSG00000167994	RAB3IL1	1.54447	0.263158	5.86898	4.38e-09	2.97e-07
ENSG00000239264	TXNDC5	1.54711	0.480122	3.22234	0.0012715	0.00974785
ENSG00000163517	HDAC11	1.54795	0.258376	5.99106	2.08e-09	1.51e-07
ENSG00000173581	CCDC106	1.55086	0.378651	4.09575	4.21e-05	0.000675352
ENSG00000100314	CABP7	1.55376	0.349977	4.4396	9.01e-06	0.000199544
ENSG00000064666	CNN2	1.55417	0.343624	4.52287	6.1e-06	0.000146026
ENSG00000133597	ADCK2	1.5542	0.327398	4.74713	2.06e-06	5.86e-05
ENSG00000162576	MXRA8	1.55582	0.267511	5.8159	6.03e-09	3.98e-07
ENSG00000115255	REEP6	1.55973	0.558883	2.7908	0.00525784	0.0282981
ENSG00000173947	PIFO	1.56275	0.614034	2.54505	0.0109263	0.0487215
ENSG00000167552	TUBA1A	1.56308	0.46815	3.33885	0.000841246	0.00709066
ENSG00000178035	IMPDH2	1.56885	0.473591	3.31268	0.000924078	0.00761188
ENSG00000177599	ZNF491	1.5689	0.604619	2.59485	0.00946327	0.043804
ENSG00000162426	SLC45A1	1.57373	0.434034	3.62583	0.000288035	0.00311071
ENSG00000174307	PHLDA3	1.57419	0.227018	6.93421	4.08e-12	5.09e-10
ENSG00000184702	2022-09-05	1.57431	0.528472	2.97899	0.00289201	0.0180732
ENSG00000168765	GSTM4	1.57539	0.289346	5.44466	5.19e-08	2.6e-06
ENSG00000164484	TMEM200A	1.57736	0.358741	4.39694	1.1e-05	0.000232649
ENSG00000188095	MESP2	1.57786	0.587848	2.68414	0.00727173	0.0360183
ENSG00000095383	TBC1D2	1.58094	0.43529	3.63192	0.000281325	0.00306276
ENSG00000162144	CYB561A3	1.58275	0.350744	4.51255	6.41e-06	0.000151603
ENSG00000173156	RHOD	1.58674	0.53826	2.94791	0.00319926	0.0195754
ENSG00000176974	SHMT1	1.58939	0.474683	3.34831	0.000813061	0.00690961
ENSG00000139173	TMEM117	1.59039	0.379425	4.19158	2.77e-05	0.000484287
ENSG00000197256	KANK2	1.60322	0.263333	6.08819	1.14e-09	8.77e-08
ENSG00000213760	ATP6V1G2	1.60441	0.357859	4.48335	7.35e-06	0.000170065
ENSG00000204052	LRRC73	1.61874	0.377748	4.28524	1.83e-05	0.000349446
ENSG00000125534	PPDPF	1.62481	0.271171	5.99182	2.08e-09	1.51e-07
ENSG00000167419	LPO	1.62528	0.517705	3.1394	0.00169293	0.0121286
ENSG00000130748	TMEM160	1.63237	0.412394	3.95828	7.55e-05	0.00107346
ENSG00000081059	TCF7	1.63555	0.391445	4.17823	2.94e-05	0.000507263
ENSG00000170989	S1PR1	1.63623	0.572902	2.85603	0.0042897	0.0242472
ENSG00000099889	ARVCF	1.63634	0.640262	2.55573	0.0105964	0.0475758
ENSG00000161513	FDXR	1.63768	0.308834	5.30278	1.14e-07	5.01e-06
ENSG00000165912	PACSIN3	1.6379	0.355941	4.60159	4.19e-06	0.000105519
ENSG00000183688	RFLNB	1.63865	0.359189	4.56207	5.07e-06	0.000124593
ENSG00000075618	FSCN1	1.63924	0.333419	4.91645	8.81e-07	2.83e-05
ENSG00000143867	OSR1	1.64146	0.457888	3.58485	0.000337271	0.00349036
ENSG00000113552	GNPDA1	1.64553	0.279887	5.87928	4.12e-09	2.81e-07
ENSG00000180340	FZD2	1.64684	0.373675	4.40716	1.05e-05	0.000224124
ENSG00000108840	HDAC5	1.65713	0.265	6.25334	4.02e-10	3.42e-08
ENSG00000146670	CDCA5	1.65783	0.483418	3.42939	0.000604931	0.00551165
ENSG00000168061	SAC3D1	1.65851	0.430317	3.85416	0.000116126	0.00151887
ENSG00000153786	ZDHHC7	1.66046	0.25407	6.53543	6.34e-11	6.4e-09
ENSG00000172731	LRRC20	1.66239	0.48322	3.44024	0.000581191	0.00534832
ENSG00000204498	NFKBIL1	1.6653	0.319136	5.21815	1.81e-07	7.34e-06
ENSG00000139405	RITA1	1.66599	0.367122	4.53799	5.68e-06	0.000137288
ENSG00000100439	ABHD4	1.66684	0.209882	7.94178	1.99e-15	4.2e-13
ENSG00000173801	JUP	1.66758	0.417449	3.9947	6.48e-05	0.000951788
ENSG00000197380	DACT3	1.66894	0.424732	3.92939	8.52e-05	0.00118262
ENSG00000101400	SNTA1	1.67026	0.239232	6.98178	2.91e-12	3.71e-10
ENSG00000073536	NLE1	1.67357	0.429675	3.89498	9.82e-05	0.0013195
ENSG00000003249	DBNDD1	1.67373	0.538133	3.11025	0.00186929	0.01309
ENSG00000143786	CNIH3	1.67762	0.575062	2.91729	0.00353086	0.0210134
ENSG00000244414	CFHR1	1.67965	0.524175	3.20438	0.00135355	0.0102406
ENSG00000276600	RAB7B	1.68709	0.424417	3.97509	7.04e-05	0.00101685
ENSG00000125652	ALKBH7	1.68974	0.312689	5.40391	6.52e-08	3.11e-06
ENSG00000142657	PGD	1.69152	0.290918	5.81442	6.08e-09	4e-07
ENSG00000165879	FRAT1	1.71191	0.517812	3.30605	0.000946212	0.00774857
ENSG00000198720	ANKRD13B	1.71412	0.508034	3.37402	0.000740779	0.00645216
ENSG00000087842	PIR	1.71432	0.182229	9.40752	5.08e-21	2.31e-18
ENSG00000187554	TLR5	1.71762	0.411898	4.17	3.05e-05	0.000523155
ENSG00000112964	GHR	1.71843	0.422318	4.06904	4.72e-05	0.000740638
ENSG00000158555	GDPD5	1.71992	0.326011	5.27565	1.32e-07	5.73e-06
ENSG00000177191	B3GNT8	1.72171	0.498848	3.45136	0.000557759	0.00518562
ENSG00000243244	STON1	1.72208	0.356238	4.83407	1.34e-06	4.05e-05
ENSG00000007516	BAIAP3	1.72451	0.367104	4.69759	2.63e-06	7.17e-05
ENSG00000087086	FTL	1.72706	0.295505	5.84443	5.08e-09	3.41e-07
ENSG00000182575	NXPH3	1.72915	0.400023	4.32263	1.54e-05	0.000305241
ENSG00000163923	RPL39L	1.73056	0.403734	4.28638	1.82e-05	0.000348277
ENSG00000099864	PALM	1.74406	0.4889	3.5673	0.000360673	0.00365949
ENSG00000112039	FANCE	1.74634	0.392947	4.44423	8.82e-06	0.000196232
ENSG00000189046	ALKBH2	1.74877	0.454488	3.84777	0.000119198	0.00154973
ENSG00000167747	C19orf48	1.75444	0.402406	4.35987	1.3e-05	0.000265708
ENSG00000090013	BLVRB	1.75478	0.271953	6.45253	1.1e-10	1.05e-08
ENSG00000072422	RHOBTB1	1.76018	0.391295	4.49834	6.85e-06	0.000160196
ENSG00000124243	BCAS4	1.76463	0.401242	4.39793	1.09e-05	0.000232598
ENSG00000144730	IL17RD	1.76469	0.37649	4.68722	2.77e-06	7.47e-05
ENSG00000204682	CASC10	1.76934	0.494105	3.5809	0.000342411	0.00353422
ENSG00000179862	CITED4	1.77823	0.488692	3.63876	0.000273955	0.00299667
ENSG00000284308	C2orf81	1.7799	0.687787	2.58787	0.00965727	0.0444916
ENSG00000188483	IER5L	1.78384	0.396127	4.50319	6.69e-06	0.000157345
ENSG00000140961	OSGIN1	1.78759	0.379581	4.70938	2.48e-06	6.83e-05
ENSG00000101265	RASSF2	1.79056	0.623901	2.86995	0.00410538	0.0235108
ENSG00000129474	AJUBA	1.79175	0.438333	4.08764	4.36e-05	0.00069483
ENSG00000126217	MCF2L	1.79375	0.639067	2.80682	0.00500331	0.0273067
ENSG00000270885	RASL10B	1.7943	0.678424	2.64481	0.0081737	0.0392546
ENSG00000175567	UCP2	1.79585	0.637953	2.81502	0.00487739	0.0267505
ENSG00000130005	GAMT	1.7995	0.313222	5.74513	9.18e-09	5.69e-07
ENSG00000151012	SLC7A11	1.80088	0.547209	3.29102	0.000998262	0.00805687
ENSG00000164237	CMBL	1.80233	0.313876	5.74218	9.35e-09	5.75e-07
ENSG00000132819	RBM38	1.80937	0.338859	5.33958	9.32e-08	4.23e-06
ENSG00000134594	RAB33A	1.81038	0.492771	3.67388	0.000238898	0.00269138
ENSG00000166803	PCLAF	1.81928	0.697149	2.6096	0.00906494	0.0425196
ENSG00000130193	THEM6	1.82989	0.33364	5.48464	4.14e-08	2.13e-06
ENSG00000187994	RINL	1.83914	0.4923	3.73581	0.000187114	0.00223343
ENSG00000100060	MFNG	1.84939	0.722413	2.56002	0.0104665	0.0471115
ENSG00000131773	KHDRBS3	1.85157	0.566151	3.27046	0.00107374	0.00852202
ENSG00000130032	PRRG3	1.85446	0.650768	2.84964	0.00437685	0.0246544
ENSG00000135617	PRADC1	1.85767	0.39002	4.76303	1.91e-06	5.5e-05
ENSG00000143772	ITPKB	1.86109	0.384391	4.84166	1.29e-06	3.91e-05
ENSG00000204851	PNMA8B	1.86579	0.469045	3.97785	6.95e-05	0.0010071
ENSG00000154027	AK5	1.87176	0.442253	4.23232	2.31e-05	0.00042049
ENSG00000176723	ZNF843	1.87683	0.649039	2.8917	0.00383165	0.0223751
ENSG00000164929	BAALC	1.88465	0.539625	3.49252	0.000478482	0.00458799
ENSG00000171425	ZNF581	1.88473	0.34812	5.41401	6.16e-08	2.97e-06
ENSG00000162755	KLHDC9	1.88614	0.625803	3.01394	0.00257875	0.0166221
ENSG00000105516	DBP	1.888	0.419564	4.4999	6.8e-06	0.000159357
ENSG00000166816	LDHD	1.89242	0.446898	4.23457	2.29e-05	0.000417078
ENSG00000130517	PGPEP1	1.89438	0.299684	6.32127	2.59e-10	2.29e-08
ENSG00000148219	ASTN2	1.8965	0.479015	3.95917	7.52e-05	0.00107099
ENSG00000172346	CSDC2	1.89825	0.327671	5.79318	6.91e-09	4.48e-07
ENSG00000198324	FAM109A	1.91379	0.269627	7.09792	1.27e-12	1.68e-10
ENSG00000151692	RNF144A	1.9164	0.603606	3.17491	0.00149883	0.0110618
ENSG00000128602	SMO	1.92138	0.449338	4.27602	1.9e-05	0.000361252
ENSG00000122035	RASL11A	1.92529	0.659063	2.92126	0.00348623	0.0207928
ENSG00000148541	FAM13C	1.93012	0.741967	2.60136	0.00928557	0.0431823
ENSG00000002746	HECW1	1.94786	0.670927	2.90323	0.00369333	0.0217425
ENSG00000161714	PLCD3	1.95473	0.29965	6.52336	6.87e-11	6.88e-09
ENSG00000163431	LMOD1	1.95669	0.728629	2.68544	0.00724345	0.0359055
ENSG00000149150	SLC43A1	1.95956	0.303524	6.45603	1.07e-10	1.03e-08
ENSG00000115252	PDE1A	1.96116	0.435502	4.50322	6.69e-06	0.000157345
ENSG00000112619	PRPH2	1.968	0.520277	3.7826	0.000155198	0.00190878
ENSG00000178726	THBD	1.97268	0.318434	6.19493	5.83e-10	4.76e-08
ENSG00000129757	CDKN1C	1.9732	0.376074	5.24683	1.55e-07	6.47e-06
ENSG00000198074	AKR1B10	1.97542	0.586653	3.36726	0.000759181	0.00655992
ENSG00000141542	RAB40B	1.97551	0.320933	6.15553	7.48e-10	5.98e-08
ENSG00000167513	CDT1	1.97745	0.552561	3.5787	0.000345304	0.0035533
ENSG00000160284	SPATC1L	1.98415	0.340931	5.81978	5.89e-09	3.9e-07
ENSG00000182580	EPHB3	2.03121	0.594438	3.41703	0.000633092	0.00572931
ENSG00000221955	SLC12A8	2.0347	0.497235	4.09203	4.28e-05	0.000685149
ENSG00000100116	GCAT	2.03739	0.480896	4.23666	2.27e-05	0.000413996
ENSG00000167106	FAM102A	2.0395	0.320769	6.35817	2.04e-10	1.86e-08
ENSG00000245848	CEBPA	2.05983	0.506217	4.06908	4.72e-05	0.000740638
ENSG00000163931	TKT	2.06321	0.333718	6.18249	6.31e-10	5.08e-08
ENSG00000126861	OMG	2.06751	0.709572	2.91374	0.00357132	0.0211642
ENSG00000108828	VAT1	2.07884	0.281231	7.39192	1.45e-13	2.18e-11
ENSG00000185909	KLHDC8B	2.07907	0.336261	6.18289	6.29e-10	5.08e-08
ENSG00000271303	SRXN1	2.08352	0.538572	3.8686	0.000109462	0.00144522
ENSG00000205795	CYS1	2.08901	0.536558	3.89336	9.89e-05	0.00132588
ENSG00000176909	MAMSTR	2.12149	0.70541	3.00745	0.00263449	0.0168407
ENSG00000235961	PNMA6A	2.13421	0.802368	2.65989	0.00781658	0.0379773
ENSG00000108602	ALDH3A1	2.13623	0.621571	3.43683	0.000588559	0.0053926
ENSG00000158246	FAM46B	2.15323	0.486761	4.4236	9.71e-06	0.000210713
ENSG00000125968	ID1	2.16505	0.734101	2.94926	0.00318537	0.0195271
ENSG00000197417	SHPK	2.1672	0.574936	3.76946	0.000163599	0.0020008
ENSG00000160345	C9orf116	2.20549	0.456908	4.827	1.39e-06	4.17e-05
ENSG00000184489	PTP4A3	2.20668	0.583154	3.78405	0.0001543	0.00190012
ENSG00000132613	MTSS1L	2.20896	0.364186	6.06549	1.32e-09	9.98e-08
ENSG00000165269	AQP7	2.20905	0.856995	2.57767	0.00994692	0.0454517
ENSG00000241935	HOGA1	2.22693	0.674151	3.30331	0.000955511	0.00778848
ENSG00000186205	2022-03-01	2.22739	0.812013	2.74305	0.00608723	0.0315396
ENSG00000108448	TRIM16L	2.25819	0.243399	9.27771	1.73e-20	7.37e-18
ENSG00000114315	HES1	2.27746	0.79395	2.86852	0.00412399	0.0235898
ENSG00000185614	FAM212A	2.29582	0.507145	4.52695	5.98e-06	0.000143412
ENSG00000165443	PHYHIPL	2.32058	0.738872	3.1407	0.00168545	0.0121105
ENSG00000132470	ITGB4	2.3263	0.638373	3.64411	0.000268316	0.00294982
ENSG00000146700	SSC4D	2.32822	0.772381	3.01434	0.00257541	0.0166095
ENSG00000132846	ZBED3	2.34699	0.764523	3.06988	0.00214143	0.0144522
ENSG00000133069	TMCC2	2.35177	0.424552	5.5394	3.04e-08	1.61e-06
ENSG00000233493	TMEM238	2.35967	0.92684	2.54593	0.0108987	0.048635
ENSG00000103034	NDRG4	2.37764	0.811075	2.93147	0.00337358	0.020337
ENSG00000176490	DIRAS1	2.38139	0.548077	4.34499	1.39e-05	0.000280571
ENSG00000124766	SOX4	2.38969	0.694577	3.44049	0.000580661	0.00534776
ENSG00000163590	PPM1L	2.4029	0.427837	5.61639	1.95e-08	1.09e-06
ENSG00000164379	FOXQ1	2.43531	0.52912	4.60256	4.17e-06	0.000105166
ENSG00000176533	GNG7	2.44367	0.92025	2.65544	0.0079205	0.038349
ENSG00000180638	SLC47A2	2.44707	0.736037	3.32465	0.000885289	0.00736049
ENSG00000174599	TRAM1L1	2.44864	0.82174	2.97982	0.00288417	0.0180489
ENSG00000196196	HRCT1	2.45203	0.675175	3.6317	0.000281562	0.00306276
ENSG00000167363	FN3K	2.46175	0.491242	5.01128	5.41e-07	1.87e-05
ENSG00000183496	MEX3B	2.48294	0.654936	3.79112	0.000149969	0.00186202
ENSG00000165821	SALL2	2.51628	0.378877	6.64143	3.11e-11	3.31e-09
ENSG00000138316	ADAMTS14	2.51638	0.64128	3.924	8.71e-05	0.00119972
ENSG00000070808	CAMK2A	2.5355	0.711984	3.56117	0.000369204	0.00373399
ENSG00000167799	NUDT8	2.53797	0.742802	3.41675	0.000633738	0.00573145
ENSG00000105281	SLC1A5	2.54242	0.340231	7.47261	7.86e-14	1.24e-11
ENSG00000146233	CYP39A1	2.5605	0.9266	2.76333	0.00572153	0.0301393
ENSG00000150594	ADRA2A	2.57758	0.675977	3.81312	0.000137224	0.00173905
ENSG00000104081	BMF	2.60226	0.684131	3.80374	0.000142525	0.00178724
ENSG00000165272	AQP3	2.60504	0.715777	3.63946	0.000273211	0.0029902
ENSG00000170412	GPRC5C	2.61423	0.648646	4.03029	5.57e-05	0.000843584
ENSG00000204183	GDF5OS	2.62823	0.811805	3.23751	0.00120579	0.00933913
ENSG00000125965	GDF5	2.67279	0.744451	3.59028	0.000330323	0.00344028
ENSG00000185519	FAM131C	2.69896	1.04121	2.59214	0.00953816	0.0440881
ENSG00000132938	MTUS2	2.73301	0.760498	3.59371	0.000326007	0.00341714
ENSG00000161682	FAM171A2	2.74872	0.553892	4.96256	6.96e-07	2.35e-05
ENSG00000184350	MRGPRE	2.80539	0.96719	2.90056	0.00372496	0.0219023
ENSG00000164112	TMEM155	2.81802	0.662321	4.25477	2.09e-05	0.000389109
ENSG00000179776	CDH5	2.81938	0.874671	3.22336	0.00126696	0.00972446
ENSG00000204767	FAM196B	2.85304	0.982618	2.90351	0.00369008	0.0217364
ENSG00000140297	GCNT3	2.87588	0.458411	6.27358	3.53e-10	3.04e-08
ENSG00000108370	RGS9	2.90502	0.591278	4.91312	8.96e-07	2.87e-05
ENSG00000101695	RNF125	2.93586	0.832542	3.52638	0.000421283	0.00412642
ENSG00000170293	CMTM8	2.98952	0.895126	3.33977	0.000838468	0.00707028
ENSG00000242715	CCDC169	2.99483	0.972151	3.08062	0.00206571	0.0140586
ENSG00000169302	STK32A	3.01305	1.1868	2.53881	0.0111232	0.049397
ENSG00000131242	RAB11FIP4	3.04816	0.761746	4.00154	6.29e-05	0.000934897
ENSG00000144681	STAC	3.08611	0.791674	3.8982	9.69e-05	0.00130767
ENSG00000163624	CDS1	3.11783	0.733973	4.24789	2.16e-05	0.000397117
ENSG00000196932	TMEM26	3.23878	0.689299	4.69866	2.62e-06	7.16e-05
ENSG00000173641	HSPB7	3.25779	0.325665	10.0035	1.47e-23	9e-21
ENSG00000100302	RASD2	3.32414	1.0393	3.19845	0.00138167	0.0103851
ENSG00000122547	EEPD1	3.46296	0.627425	5.51932	3.4e-08	1.78e-06
ENSG00000102678	FGF9	3.69689	1.13778	3.24923	0.00115719	0.0090595
ENSG00000165023	DIRAS2	3.91123	1.15165	3.39619	0.000683311	0.00604575
ENSG00000171227	TMEM37	3.93377	1.49844	2.62524	0.00865883	0.0410309
ENSG00000138449	SLC40A1	4.07378	0.725463	5.61542	1.96e-08	1.09e-06
ENSG00000159251	ACTC1	4.34479	1.66314	2.6124	0.00899083	0.0422666
ENSG00000105409	ATP1A3	4.41807	1.57895	2.79811	0.00514032	0.0278493
ENSG00000173320	STOX2	4.81569	1.14392	4.20982	2.56e-05	0.00045328
ENSG00000169297	NR0B1	4.94561	0.758626	6.51916	7.07e-11	7.03e-09
